# Supplementary material for: Dynamic Plasma Lipidomic Analysis Revealed Cholesterol Ester and Amides Associated with Sepsis Development in Critically Ill Patients after Cardiovascular Surgery with Cardiopulmonary Bypass
Source: J Pers Med. 2022 Nov 3;12(11):1838. doi: 10.3390/jpm12111838 (PMC9693300; doi:10.3390/jpm12111838)
Supplement: Supplementary file 1 [file jpm-12-01838-s001.zip]

Archive with 2 entries (2 files):
- supplementary files/supplementary figures.pdf
- supplementary files/Supplementary tables.xlsx
