# Supplementary material for: Dynamic Plasma Lipidomic Analysis Revealed Cholesterol Ester and Amides Associated with Sepsis Development in Critically Ill Patients after Cardiovascular Surgery with Cardiopulmonary Bypass
Source: J Pers Med. 2022 Nov 3;12(11):1838. doi: 10.3390/jpm12111838 (PMC9693300; doi:10.3390/jpm12111838)
Supplement: Supplementary file 1 [file jpm-12-01838-s001.zip › supplementary files/Supplementary tables.xlsx]

## Sheet: Supplemenatry Table S1
Table S1 Summary of lipidomic identification
Mode	No. Feature	No. HMDB annotated	No. MS2 annotated
Positive	25883	9867	966
Negative	25734	8507	673

## Sheet: Supplemenatry Table S2
Feature			Lipid identification														Lipid normalized intensity
ID	MZ	RT	SpectrumName	libraryMZ	adduct.ion	dot.product	reverse.dot.product	fragment.presence	MS2.spectrum	Metabolite	Formula	superclass	class	hmdb	kegg	lipidmaps	QC_6	QC_7	QC_8	QC_9	QC_10	QC_21	QC_33	QC_44	QC_55	QC_68	QC_79	QC_90	QC_101	QC_113	QC_124	QC_135	QC_146	QC_147	QC_148	NPre_11	NPre_51	SPost_63	SPost_64	SPost_65	SPost_76	SPost_77	SPost_78	SPost_89	SPost_91	SPost_92	NPre_52	SPost_105	SPost_106
neg-M223T48	223.133	0.805265	hmdb::13-Oxo-9,11-tridecadienoic acid; E10; true; HMDB0034564	223.133	[M-H]-	719.687	831.596	500	49.50482:0 49.50515:0 49.50548:0 49.50581:0 59.01113:0 59.01156:0 59.01199:0 59.01242:0 59.01285:989 59.01328:1670 59.01371:2001 59.01414:1747 59.01456:1052 59.01508:0 59.01551:0 59.01594:0 59.01637:0 67.63596:0 67.63648:0 67.63701:0 67.63754:0 67.63807:769 67.6386:1570 67.63912:2128 67.63965:2092 67.64017:1490 67.6407:721 67.64121:0 67.64174:0 67.64227:0 67.6428:0 68.66779:0 68.66833:0 68.66887:…	13-Oxo-9,11-tridecadienoic acid	C13H20O3	Lipids and lipid-like molecules	Fatty Acyls	HMDB0034564	null	-	3.08278e+06	3.19255e+06	3.03027e+06	3.05777e+06	3.12223e+06	3.21759e+06	2.95321e+06	2.9698e+06	2.97038e+06	3.24529e+06	3.05618e+06	3.15286e+06	3.09455e+06	2.87485e+06	2.98966e+06	3.13933e+06	3.14492e+06	2.93638e+06	3.31604e+06	884832	2.70952e+06	2.60867e+06	915070	5.43977e+06	3.22648e+06	1.01158e+06	6.17443e+06	3.02961e+06	2.75323e+06	3.27358e+06	3.81642e+06	1.91928e+06	2.28079e+06
neg-M227T43	227.128	0.70974	inhouse::trans-Traumatic acid; false; [M-H]-	227.128	[M-H]-	835.392	878.283	750	49.50457:0 49.5049:0 49.50523:0 49.50556:0 50.83968:0 50.84003:0 50.84037:0 50.84071:0 50.84106:6034 50.8414:14828 50.84174:22606 50.84209:22974 50.84243:15683 50.84278:6149 50.84329:0 50.84363:0 50.84398:0 50.84432:0 56.44182:0 56.44222:0 56.44262:0 56.44303:0 56.44343:11090 56.44383:17787 56.44423:19382 56.44463:14716 56.44504:7010 56.44545:0 56.44585:0 56.44625:0 56.44666:0 56.77221:0 56.77261…	trans-Traumatic acid	C12H20O4	Lipids and lipid-like molecules	Fatty Acyls	HMDB0000933	C16308	-	460058	542711	470966	535883	429206	504664	537975	417258	483188	532443	500436	457215	541015	416508	520090	511786	510930	439824	504662	43886.8	31573	13010.6	4026.51	5.7658e+06	21658.8	4.94449e+06	2.4649e+06	18011.4	196075	13410.6	265266	93426.8	1.37886e+06
neg-M233T58	233.154	0.966392	hmdb::Procurcumenol; E10; true; HMDB0036427	233.154	[M-H]-	933.322	738.754	500	49.5048:0 49.50513:0 49.50546:0 49.50579:0 58.28745:0 58.28787:0 58.2883:0 58.28872:0 58.28914:0 58.28956:0 58.28998:0 58.29041:0 58.29082:0 58.29135:0 58.29177:0 58.29219:0 58.29261:0 72.73676:0 72.73734:0 72.73793:0 72.73852:0 72.73911:1410 72.73969:2044 72.74028:2139 72.74087:1651 72.74146:880 72.74219:0 72.74277:0 72.74336:0 72.74395:0 92.76889:0 92.76974:0 92.77058:0 92.77143:0 92.77229:0 92…	Procurcumenol	C15H22O2	Lipids and lipid-like molecules	Prenol lipids	HMDB0036427	null	-	1.49901e+06	1.56192e+06	1.42489e+06	1.3847e+06	1.54232e+06	1.70864e+06	1.47841e+06	1.42176e+06	1.36884e+06	1.73702e+06	1.51767e+06	1.4847e+06	1.36586e+06	1.43271e+06	1.34997e+06	1.70626e+06	1.56544e+06	1.49389e+06	1.47747e+06	813809	634146	1.1498e+06	1.22994e+06	578426	1.3014e+06	692834	734078	1.9321e+06	1.37093e+06	821954	4.69673e+06	901615	1.96017e+06
neg-M239T41	239.092	0.68973	hmdb::3-Carboxy-4-methyl-5-propyl-2-furanpropionic acid; E10; true; HMDB0061112	239.092	[M-H]-	643.416	653.232	411.765	49.50482:0 49.50515:0 49.50548:0 49.50581:0 59.01113:0 59.01156:0 59.01199:0 59.01242:0 59.01285:930 59.01328:1870 59.01371:2344 59.01414:2038 59.01457:1237 59.01487:0 59.0153:0 59.01574:0 59.01616:0 74.00237:0 74.00297:0 74.00357:0 74.00417:0 74.00478:1515 74.00538:6428 74.00598:11838 74.00659:16548 74.00719:13999 74.0078:8422 74.0084:3443 74.009:1063 74.00992:0 74.01052:0 74.01112:0 74.01173:0 …	3-Carboxy-4-methyl-5-propyl-2-furanpropionic acid	C12H16O5	Lipids and lipid-like molecules	Fatty Acyls	HMDB0061112	null	-	6.46083e+06	8.50054e+06	6.81738e+06	7.88725e+06	6.37978e+06	7.53806e+06	7.32463e+06	6.57179e+06	7.26561e+06	7.44297e+06	7.72273e+06	6.50137e+06	7.84697e+06	6.42885e+06	7.35764e+06	7.71167e+06	7.64032e+06	6.49392e+06	7.2523e+06	392765	7.36094e+06	6.14357e+06	401414	9.02398e+06	3.24995e+06	1.95991e+06	6.45045e+06	6.16816e+06	4.98134e+06	2.92492e+06	6.19186e+06	1.06302e+06	3.97787e+06
neg-M253T128	253.217	2.12943	hmdb::Palmitelaidic acid; E20; false; HMDB0012328	253.217	[M-H]-	820.861	790.971	500	49.50466:0 49.50499:0 49.50532:0 49.50565:0 53.56445:0 53.56482:0 53.56519:0 53.56556:0 53.56594:1077 53.56631:1690 53.56668:1868 53.56705:1576 53.56742:1026 53.56801:0 53.56838:0 53.56876:0 53.56913:0 70.0342:0 70.03476:0 70.03531:0 70.03587:0 70.03642:1087 70.03698:2007 70.03754:2331 70.03809:1844 70.03865:946 70.03941:0 70.03997:0 70.04053:0 70.04108:0 79.9517:0 79.95238:0 79.95306:0 79.95374:…	Palmitelaidic acid	C16H30O2	Lipids and lipid-like molecules	Fatty Acyls	HMDB0012328	null	-	1.44264e+06	1.38547e+06	1.41074e+06	1.35927e+06	1.37664e+06	1.39759e+06	1.38241e+06	1.40458e+06	1.43574e+06	1.2548e+06	1.45727e+06	1.42935e+06	1.45247e+06	1.37221e+06	1.33628e+06	1.42186e+06	1.39856e+06	1.38496e+06	1.39861e+06	1.21366e+06	573942	1.17059e+06	492547	3.51885e+06	1.13869e+06	3.38213e+06	1.34976e+06	3.76358e+06	2.60732e+06	1.63088e+06	1.63719e+06	1.29185e+06	268021
neg-M255T82	255.232	1.36087	hmdb::Palmitic acid; E10; false; HMDB0000220	255.232	[M-H]-	874.119	790.974	500	49.50484:0 49.50518:0 49.5055:0 49.50584:0 62.37244:0 62.37291:0 62.37337:0 62.37384:0 62.37431:862 62.37477:1576 62.37524:1950 62.37571:1701 62.37618:980 62.37684:0 62.37731:0 62.37778:0 62.37824:0 92.76805:0 92.7689:0 92.76975:0 92.7706:0 92.77145:0 92.77229:0 92.77314:0 92.77399:0 92.77483:0 92.77568:0 92.77653:0 92.77717:0 92.77802:0 92.77886:0 92.77971:0 255.20119:0 255.20506:0 255.20892:0 2…	Palmitic acid	C16H32O2	Lipids and lipid-like molecules	Fatty Acyls	HMDB0000220	C00249	-	4.39302e+06	4.60228e+06	4.31747e+06	4.45193e+06	4.99635e+06	4.64827e+06	4.6421e+06	4.51581e+06	4.68694e+06	4.39511e+06	4.5828e+06	4.54704e+06	4.29583e+06	4.99843e+06	4.54378e+06	4.40573e+06	4.58641e+06	4.39796e+06	4.75148e+06	9.45597e+06	6.49242e+06	3.07626e+06	6.94929e+06	2.64817e+06	8.71236e+06	5.84032e+06	2.68531e+06	9.45434e+06	3.44757e+06	3.35869e+06	4.73319e+06	2.16854e+06	4.99786e+06
neg-M255T177	255.232	2.94758	hmdb::Palmitic acid; E30; false; HMDB0000220	255.232	[M-H]-	839.375	756.567	666.667	49.50471:0 49.50504:0 49.50537:0 49.5057:0 55.39067:0 55.39106:0 55.39146:0 55.39185:0 55.39224:1331 55.39263:1869 55.39302:1972 55.39341:1615 55.3938:1007 55.39431:0 55.3947:0 55.39509:0 55.39548:0 59.19297:0 59.1934:0 59.19383:0 59.19426:0 59.19469:708 59.19513:1572 59.19556:2163 59.19599:2049 59.19642:1295 59.19688:0 59.19731:0 59.19774:0 59.19817:0 62.80869:0 62.80916:0 62.80964:0 62.81011:0 …	Palmitic acid	C16H32O2	Lipids and lipid-like molecules	Fatty Acyls	HMDB0000220	C00249	-	7.13435e+06	6.9735e+06	7.08035e+06	7.32339e+06	7.92637e+06	7.13345e+06	7.23793e+06	7.24157e+06	7.2234e+06	7.1016e+06	7.51817e+06	7.24128e+06	7.20597e+06	7.15609e+06	7.35606e+06	7.1725e+06	7.19112e+06	7.23481e+06	7.36053e+06	9.75594e+06	4.1316e+06	1.21905e+07	5.6754e+06	8.76218e+06	7.97196e+06	1.91015e+07	5.78478e+06	1.64066e+07	9.87042e+06	1.08581e+07	7.78819e+06	5.76512e+06	5.3501e+06
neg-M257T46	257.175	0.771252	hmdb::Tetradecanedioic acid; E20; true; HMDB0000872	257.175	[M-H]-	841.512	861.038	833.333	49.50471:0 49.50504:0 49.50537:0 49.5057:0 55.29892:0 55.2993:0 55.2997:0 55.30009:0 55.30048:772 55.30087:1556 55.30126:2070 55.30165:2008 55.30204:1425 55.30254:0 55.30293:0 55.30332:0 55.30371:0 59.01113:0 59.01156:0 59.01199:0 59.01242:0 59.01285:1040 59.01328:1977 59.01371:2544 59.01414:2380 59.01457:1598 59.015:666 59.01544:0 59.01587:0 59.0163:0 59.01673:0 63.64106:0 63.64154:0 63.64202:0 …	Tetradecanedioic acid	C14H26O4	Lipids and lipid-like molecules	Fatty Acyls	HMDB0000872	C11002	-	1.52905e+06	1.55702e+06	1.57324e+06	1.69659e+06	1.58652e+06	1.56e+06	1.64522e+06	1.4851e+06	1.63382e+06	1.56498e+06	1.61147e+06	1.57733e+06	1.6531e+06	1.44015e+06	1.63374e+06	1.65642e+06	1.64961e+06	1.45471e+06	1.61546e+06	598334	840285	851551	934674	6.07595e+06	1.67552e+06	529433	882497	1.19364e+06	1.84242e+07	2.15507e+06	6.6264e+06	1.28868e+06	614023
neg-M265T138	265.147	2.30788	inhouse::Dodecyl phosphate; false; [M-H]-	265.147	[M-H]-	794.586	847.812	500	49.50457:0 49.50489:0 49.50523:0 49.50555:0 50.55384:0 50.55418:0 50.55452:0 50.55486:0 50.55521:959 50.55555:1585 50.55589:1803 50.55623:1444 50.55657:722 50.55722:0 50.55756:0 50.5579:0 50.55824:0 64.97663:0 64.97713:0 64.97762:0 64.97812:0 64.97861:884 64.97912:1631 64.97961:1955 64.98011:1666 64.98061:983 64.98116:0 64.98166:0 64.98215:0 64.98266:0 74.23073:0 74.23133:0 74.23194:0 74.23254:0 …	Dodecyl phosphate	C12H27O4P	Lipids and lipid-like molecules	Fatty Acyls	NA	NA	-	3.54222e+06	3.60366e+06	3.72646e+06	3.69979e+06	3.9054e+06	3.63864e+06	3.64795e+06	3.74829e+06	3.5664e+06	3.65692e+06	3.7557e+06	3.66035e+06	3.8412e+06	3.53929e+06	3.74302e+06	3.54097e+06	3.7783e+06	3.63346e+06	3.72086e+06	3.97736e+06	1.90706e+06	6.21996e+06	2.25486e+06	6.88015e+06	3.52451e+06	6.46354e+06	3.00037e+06	5.12187e+06	4.48045e+06	4.41647e+06	3.48059e+06	3.00374e+06	3.16001e+06
neg-M265T46	265.147	0.766117	inhouse::Dodecyl phosphate; false; [M-H]-	265.147	[M-H]-	768.163	847.812	500	49.50467:0 49.505:0 49.50533:0 49.50566:0 54.17562:0 54.176:0 54.17638:0 54.17676:0 54.17714:486 54.17751:937 54.17789:1094 54.17827:838 54.17865:379 54.17917:0 54.17955:0 54.17993:0 54.18031:0 60.29294:0 60.29338:0 60.29382:0 60.29427:0 60.29471:500 60.29515:954 60.2956:1176 60.29604:976 60.29649:498 60.29698:0 60.29742:0 60.29787:0 60.29831:0 66.28448:0 66.28499:0 66.28551:0 66.28602:0 66.28653…	Dodecyl phosphate	C12H27O4P	Lipids and lipid-like molecules	Fatty Acyls	NA	NA	-	6.45049e+06	6.82157e+06	6.23556e+06	6.53423e+06	6.09171e+06	6.54999e+06	6.46201e+06	6.40298e+06	6.39162e+06	6.56113e+06	6.34894e+06	6.47871e+06	6.447e+06	6.40154e+06	6.46242e+06	6.46584e+06	6.49764e+06	6.15662e+06	6.65702e+06	1.75212e+06	1.6408e+06	2.00151e+06	7.38199e+06	4.47973e+06	3.02792e+06	2.47923e+06	2.027e+06	4.46853e+06	1.23638e+06	1.27313e+06	1.43531e+07	1.59742e+06	2.35725e+06
neg-M267T48	267.123	0.80584	hmdb::3-carboxy-4-methyl-5-pentyl-2-furanpropanoic acid; E10; true; HMDB0061643	267.123	[M-H]-	752.995	756.122	1000	49.50481:0 49.50514:0 49.50547:0 49.5058:0 58.82542:0 58.82584:0 58.82627:0 58.8267:0 58.82713:1022 58.82755:1669 58.82798:1979 58.82841:1739 58.82884:1068 58.82927:0 58.8297:0 58.83013:0 58.83055:0 59.01112:0 59.01155:0 59.01198:0 59.01241:0 59.01284:1352 59.01327:2204 59.0137:2481 59.01413:1959 59.01456:999 59.01514:0 59.01558:0 59.01601:0 59.01644:0 79.95158:0 79.95226:0 79.95293:0 79.95361:0 …	3-carboxy-4-methyl-5-pentyl-2-furanpropanoic acid	C14H20O5	Lipids and lipid-like molecules	Fatty Acyls	HMDB0061643	null	-	1.296e+07	1.28082e+07	1.30301e+07	1.32315e+07	1.30883e+07	1.32402e+07	1.26859e+07	1.28373e+07	1.34093e+07	1.35749e+07	1.26037e+07	1.33037e+07	1.29935e+07	1.27628e+07	1.27038e+07	1.29617e+07	1.31803e+07	1.2574e+07	1.37403e+07	3.73559e+06	1.26328e+07	1.19396e+07	3.67249e+06	2.43274e+07	1.39615e+07	4.25732e+06	2.83379e+07	1.29024e+07	1.29687e+07	1.43947e+07	1.4639e+07	8.4644e+06	9.42631e+06
neg-M267T46	267.143	0.761496	hmdb::3-carboxy-4-methyl-5-pentyl-2-furanpropanoic acid; E10; true; HMDB0061643	267.123	[M-H]-	752.995	756.122	1000	49.50481:0 49.50514:0 49.50547:0 49.5058:0 58.82542:0 58.82584:0 58.82627:0 58.8267:0 58.82713:1022 58.82755:1669 58.82798:1979 58.82841:1739 58.82884:1068 58.82927:0 58.8297:0 58.83013:0 58.83055:0 59.01112:0 59.01155:0 59.01198:0 59.01241:0 59.01284:1352 59.01327:2204 59.0137:2481 59.01413:1959 59.01456:999 59.01514:0 59.01558:0 59.01601:0 59.01644:0 79.95158:0 79.95226:0 79.95293:0 79.95361:0 …	3-carboxy-4-methyl-5-pentyl-2-furanpropanoic acid	C14H20O5	Lipids and lipid-like molecules	Fatty Acyls	HMDB0061643	null	-	414986	507544	485397	437433	377450	456584	452224	436070	441198	457685	436098	443211	450572	440251	442897	449102	442772	455492	434330	146591	190469	229769	538572	293419	4.04225e+06	170246	93269.8	329882	7.51829e+06	2.80055e+06	1.13185e+06	2.42033e+06	123652
neg-M271T113	271.227	1.8871	inhouse::16-Hydroxyhexadecanoic acid; false; [M-H]-	271.227	[M-H]-	904.47	839.365	1000	49.50467:0 49.505:0 49.50533:0 49.50566:0 53.93103:0 53.93141:0 53.93178:0 53.93216:0 53.93253:1846 53.93291:3338 53.93328:4316 53.93366:4124 53.93404:2788 53.93443:0 53.9348:0 53.93518:0 53.93555:0 54.4276:0 54.42798:0 54.42836:0 54.42874:0 54.42912:2342 54.4295:3598 54.42989:4029 54.43027:3322 54.43065:1903 54.43105:0 54.43143:0 54.43181:0 54.43219:0 55.01649:0 55.01687:0 55.01726:0 55.01765:0 …	16-Hydroxyhexadecanoic acid	C16H32O3	Lipids and lipid-like molecules	Fatty Acyls	HMDB0006294	NA	-	4.63847e+07	4.67482e+07	4.65413e+07	4.61861e+07	4.82196e+07	4.62583e+07	4.72263e+07	4.64453e+07	4.66113e+07	4.67935e+07	4.76181e+07	4.56311e+07	4.69407e+07	4.69387e+07	4.69859e+07	4.68086e+07	4.55458e+07	4.5756e+07	4.87604e+07	3.54384e+07	4.17275e+07	3.11152e+07	5.84633e+07	1.35684e+08	6.64773e+07	7.83593e+07	7.04694e+07	4.83659e+07	6.49796e+07	3.59141e+07	6.29917e+07	3.17938e+07	9.16244e+07
neg-M271T61	271.227	1.01017	inhouse::16-Hydroxyhexadecanoic acid; false; [M-H]-	271.227	[M-H]-	672.121	805.548	800	49.50464:0 49.50497:0 49.5053:0 49.50563:0 52.90073:0 52.9011:0 52.90146:0 52.90183:0 52.90219:596 52.90256:1443 52.90292:1953 52.90329:1778 52.90365:1118 52.90434:0 52.9047:0 52.90506:0 52.90543:0 76.95325:0 76.95389:0 76.95453:0 76.95517:0 76.9558:854 76.95644:1587 76.95708:1985 76.95773:1749 76.95837:1013 76.95909:0 76.95973:0 76.96037:0 76.96101:0 92.76804:0 92.76889:0 92.76974:0 92.77058:0 9…	16-Hydroxyhexadecanoic acid	C16H32O3	Lipids and lipid-like molecules	Fatty Acyls	HMDB0006294	NA	-	1.59052e+06	1.37611e+06	1.49267e+06	1.2926e+06	1.30244e+06	1.47349e+06	1.43406e+06	1.45599e+06	1.38701e+06	1.52649e+06	1.31389e+06	1.49142e+06	1.25608e+06	1.45476e+06	1.23259e+06	2.18349e+06	1.30635e+06	1.30393e+06	1.33418e+06	5.38176e+06	963633	1.01662e+06	2.15422e+06	2.08343e+06	2.17056e+06	1.62687e+06	2.08573e+06	1.04707e+07	3.15123e+06	5.22114e+06	3.1439e+06	1.21223e+06	969679
neg-M273T35	273.079	0.584323	hmdb::Hemigossypolone; E10; true; HMDB0030744	273.079	[M-H]-	628.148	788.988	500	49.50457:0 49.5049:0 49.50523:0 49.50556:0 51.22724:0 51.22759:0 51.22794:0 51.22828:0 51.22863:7394 51.22898:11907 51.22933:13974 51.22968:12193 51.23002:7447 51.23066:0 51.23101:0 51.23135:0 51.2317:0 68.26697:0 68.2675:0 68.26804:0 68.26857:0 68.2691:0 68.26964:0 68.27017:0 68.27071:0 68.27125:0 68.27178:0 68.27232:0 68.27293:0 68.27346:0 68.27399:0 68.27453:0 78.98615:0 78.98681:0 78.98747:0 …	Hemigossypolone	C15H14O5	Lipids and lipid-like molecules	Prenol lipids	HMDB0030744	null	-	2.26976e+06	1.92716e+06	2.24245e+06	1.99278e+06	2.54973e+06	2.06519e+06	2.24222e+06	2.35154e+06	2.13879e+06	2.2093e+06	2.02519e+06	2.21508e+06	1.97039e+06	2.56973e+06	2.10664e+06	2.15731e+06	2.09203e+06	2.17485e+06	2.26093e+06	12998.4	3162.69	2.44719e+06	57472.3	2.08025e+07	2.68942e+06	828380	1.12596e+06	650597	1.79529e+07	2.9337e+06	50890.2	1.47229e+06	1.23085e+07
neg-M277T109	277.216	1.81028	hmdb::Alpha-Linolenic acid; E10; true; HMDB0001388	277.216	[M-H]-	764.235	770.227	600	49.50463:0 49.50497:0 49.50529:0 49.50563:0 52.81254:0 52.8129:0 52.81327:0 52.81363:0 52.814:808 52.81436:1569 52.81472:1889 52.81509:1559 52.81545:845 52.81583:0 52.8162:0 52.81656:0 52.81693:0 53.41679:0 53.41716:0 53.41753:0 53.4179:0 53.41827:675 53.41864:1528 53.41901:2027 53.41938:1783 53.41975:987 53.42025:0 53.42062:0 53.42099:0 53.42136:0 57.77223:0 57.77264:0 57.77306:0 57.77348:0 57.7…	Alpha-Linolenic acid	C18H30O2	Lipids and lipid-like molecules	Fatty Acyls	HMDB0001388	C06427	-	2.2884e+06	2.28451e+06	2.19442e+06	2.34032e+06	2.26197e+06	2.27417e+06	2.2723e+06	2.27394e+06	2.27333e+06	2.27412e+06	2.2724e+06	2.2742e+06	2.273e+06	2.27374e+06	2.27352e+06	2.27281e+06	2.26676e+06	2.2907e+06	2.26343e+06	2.77751e+06	1.25492e+06	3.66825e+06	1.09654e+06	2.62336e+06	2.3197e+06	8.39655e+06	2.16506e+06	3.12463e+06	2.5031e+06	2.94018e+06	1.55744e+06	1.70428e+06	1.89286e+06
neg-M279T51	279.196	0.856456	hmdb::12S-HHT; E10; true; HMDB0012535	279.21	[M-H]-	515.832	821.007	500	49.50474:0 49.50507:0 49.5054:0 49.50573:0 56.35265:0 56.35305:0 56.35346:0 56.35386:0 56.35426:804 56.35466:1627 56.35506:2066 56.35546:1816 56.35587:1061 56.35626:0 56.35666:0 56.35706:0 56.35746:0 59.01019:0 59.01062:0 59.01105:0 59.01148:0 59.01191:52 59.01234:2613 59.01277:9431 59.0132:16879 59.01363:22597 59.01406:18241 59.01449:10898 59.01492:4107 59.01535:1297 59.01594:0 59.01637:0 59.016…	12S-HHT	C17H28O3	Lipids and lipid-like molecules	Fatty Acyls	HMDB0012535	null	-	355770	338630	369245	347084	362613	320063	357157	373944	366350	287740	362121	367432	329449	342613	324004	366275	332803	381681	359656	4.53603e+06	120821	282619	638397	159809	283064	171277	15874.1	2.51977e+06	397407	235618	1.88571e+06	865922	1.24768e+06
neg-M279T139	279.232	2.31792	hmdb::Octadecadienoate; E10; true; HMDB0062784	279.232	[M-H]-	970	716.357	600	49.50467:0 49.50499:0 49.50533:0 49.50565:0 53.74447:0 53.74484:0 53.74522:0 53.74559:0 53.74596:712 53.74634:1541 53.74671:1964 53.74709:1639 53.74746:822 53.74785:0 53.74823:0 53.7486:0 53.74897:0 54.45274:0 54.45312:0 54.45351:0 54.45389:0 54.45427:1229 54.45465:1999 54.45503:2169 54.45541:1610 54.45579:728 54.45631:0 54.45669:0 54.45707:0 54.45745:0 59.01113:0 59.01156:0 59.01199:0 59.01242:0…	Octadecadienoate	C18H32O2	Lipids and lipid-like molecules	Fatty Acyls	HMDB0062784	null	-	2.26706e+07	2.17219e+07	2.20737e+07	2.1833e+07	2.26615e+07	2.27763e+07	2.1702e+07	2.19205e+07	2.22152e+07	2.21265e+07	2.27488e+07	2.19264e+07	2.28304e+07	2.15602e+07	2.26006e+07	2.16633e+07	2.12802e+07	2.22069e+07	2.34163e+07	2.96198e+07	1.01549e+07	4.66189e+07	1.23438e+07	3.08119e+07	2.30649e+07	5.77731e+07	1.65975e+07	3.66019e+07	3.13538e+07	2.94238e+07	1.94413e+07	1.72034e+07	1.94513e+07
neg-M279T69	279.232	1.14238	hmdb::Linoleic acid; E20; false; HMDB0000673	279.232	[M-H]-	775.802	757.148	500	49.50473:0 49.50506:0 49.50539:0 49.50572:0 55.86282:0 55.86322:0 55.86362:0 55.86401:0 55.86441:716 55.8648:1424 55.8652:1758 55.8656:1450 55.86599:710 55.86643:0 55.86683:0 55.86722:0 55.86762:0 57.22192:0 57.22233:0 57.22274:0 57.22315:0 57.22356:886 57.22398:1544 57.22438:1815 57.2248:1482 57.2252:753 57.22568:0 57.22609:0 57.2265:0 57.22691:0 59.3557:0 59.35614:0 59.35657:0 59.357:0 59.35744…	Linoleic acid	C18H32O2	Lipids and lipid-like molecules	Fatty Acyls	HMDB0000673	C01595	-	2.7231e+06	2.87371e+06	2.58875e+06	2.66534e+06	2.89506e+06	2.95051e+06	2.87843e+06	2.69855e+06	2.93204e+06	2.77719e+06	2.64384e+06	2.77295e+06	2.66286e+06	2.9649e+06	2.66703e+06	2.75113e+06	3.03962e+06	2.57336e+06	2.83729e+06	2.56651e+06	3.1409e+06	2.47276e+06	2.83292e+06	2.28493e+06	5.1002e+06	3.42286e+06	1.75222e+06	5.55582e+06	2.88612e+06	1.28291e+06	3.27952e+06	1.8001e+06	2.90661e+06
neg-M281T182	281.248	3.03062	hmdb::Oleic acid; E10; false; HMDB0000207	281.248	[M-H]-	880	770.818	500	49.50488:0 49.50521:0 49.50554:0 49.50587:0 70.30959:0 70.31014:0 70.3107:0 70.31126:0 70.31182:0 70.31238:0 70.31293:0 70.3135:0 70.31406:0 70.31461:0 70.31517:0 70.31573:0 70.31635:0 70.3169:0 70.31747:0 70.31802:0 74.27016:0 74.27077:0 74.27138:0 74.27199:0 74.27259:1544 74.2732:2367 74.27381:2676 74.27441:2250 74.27502:1296 74.27567:0 74.27627:0 74.27688:0 74.27748:0 84.4016:0 84.40234:0 84.4…	Oleic acid	C18H34O2	Lipids and lipid-like molecules	Fatty Acyls	HMDB0000207	C00712	-	2.58288e+07	2.58124e+07	2.66687e+07	2.56375e+07	2.59061e+07	2.59569e+07	2.59811e+07	2.59689e+07	2.59534e+07	2.5982e+07	2.59632e+07	2.59623e+07	2.59783e+07	2.59549e+07	2.59796e+07	2.59746e+07	2.56555e+07	2.64426e+07	2.58005e+07	2.85146e+07	1.22607e+07	4.21753e+07	2.08965e+07	4.46181e+07	3.10184e+07	7.20763e+07	2.32158e+07	5.57093e+07	7.4363e+07	4.9838e+07	3.03028e+07	2.16156e+07	1.81038e+07
neg-M281T86	281.247	1.42949	hmdb::Oleic acid; E10; false; HMDB0000207	281.248	[M-H]-	759.57	770.818	500	49.50463:0 49.50496:0 49.50529:0 49.50562:0 52.60641:0 52.60677:0 52.60713:0 52.60749:0 52.60786:983 52.60822:1799 52.60858:2058 52.60894:1550 52.6093:694 52.60998:0 52.61034:0 52.6107:0 52.61106:0 74.55019:0 74.5508:0 74.55141:0 74.55202:0 74.55263:792 74.55324:1683 74.55385:2286 74.55446:2206 74.55507:1536 74.5557:0 74.55631:0 74.55692:0 74.55754:0 86.98151:0 86.98228:0 86.98304:0 86.98381:0 86…	Oleic acid	C18H34O2	Lipids and lipid-like molecules	Fatty Acyls	HMDB0000207	C00712	-	2.00504e+06	2.0866e+06	2.11416e+06	2.15743e+06	2.01323e+06	2.00007e+06	2.09606e+06	2.17939e+06	2.11914e+06	1.98263e+06	2.0549e+06	2.17507e+06	1.86637e+06	2.17591e+06	2.07893e+06	2.15073e+06	2.07379e+06	2.03562e+06	2.05953e+06	2.30085e+06	2.11119e+06	1.69523e+06	2.37224e+06	2.58583e+06	4.82543e+06	2.25844e+06	1.74904e+06	7.3139e+06	4.80934e+06	1.4598e+06	3.10741e+06	1.59789e+06	2.11601e+06
neg-M283T45	283.136	0.747208	hmdb::16-Oxoestrone; E10; true; HMDB0000372	283.135	[M-H]-	546.11	727.679	666.667	49.50485:0 49.50518:0 49.50551:0 49.50584:0 62.68661:0 62.68708:0 62.68755:0 62.68802:0 62.68849:940 62.68896:1690 62.68943:2039 62.68991:1710 62.69038:906 62.6909:0 62.69137:0 62.69184:0 62.69231:0 71.01031:0 71.01087:0 71.01144:0 71.01201:0 71.01257:992 71.01315:1737 71.01371:2118 71.01428:1896 71.01485:1217 71.01546:0 71.01603:0 71.01659:0 71.01717:0 76.72776:0 76.72839:0 76.72903:0 76.72967:0…	16-Oxoestrone	C18H20O3	Lipids and lipid-like molecules	Sterol Lipids	HMDB0000372	C14441	-	771636	1.2386e+06	849646	1.22344e+06	712107	933408	990139	886276	926720	964045	951871	901368	929788	990410	878265	968335	1.04631e+06	722521	1.07397e+06	1.15508e+06	7.7206e+06	2.82219e+06	250979	5.81408e+06	412964	700589	65203.6	794314	126903	230138	7.54944e+06	1.58429e+06	168767
neg-M283T50	283.154	0.836363	hmdb::16-Oxoestrone; E10; true; HMDB0000372	283.135	[M-H]-	546.11	727.679	666.667	49.50485:0 49.50518:0 49.50551:0 49.50584:0 62.68661:0 62.68708:0 62.68755:0 62.68802:0 62.68849:940 62.68896:1690 62.68943:2039 62.68991:1710 62.69038:906 62.6909:0 62.69137:0 62.69184:0 62.69231:0 71.01031:0 71.01087:0 71.01144:0 71.01201:0 71.01257:992 71.01315:1737 71.01371:2118 71.01428:1896 71.01485:1217 71.01546:0 71.01603:0 71.01659:0 71.01717:0 76.72776:0 76.72839:0 76.72903:0 76.72967:0…	16-Oxoestrone	C18H20O3	Lipids and lipid-like molecules	Sterol Lipids	HMDB0000372	C14441	-	246250	234497	238950	237827	246772	270490	233894	244388	228634	300955	254103	229163	215515	223814	277410	234438	262453	238619	241498	85668.5	1.59485e+06	30961.5	209018	1.18854e+07	271097	998514	1.57261e+06	254709	98014.3	29303.2	832898	160884	232025
neg-M283T232	283.264	3.87373	hmdb::Stearic acid; E25; false; HMDB0000827	283.263	[M-H]-	736.877	725.779	666.667	49.5047:0 49.50503:0 49.50536:0 49.50569:0 54.98129:0 54.98167:0 54.98206:0 54.98244:0 54.98283:1014 54.98322:1732 54.9836:1999 54.98399:1598 54.98438:804 54.98492:0 54.98531:0 54.98569:0 54.98608:0 66.05834:0 66.05885:0 66.05936:0 66.05987:0 66.06038:1091 66.06088:2063 66.06139:2625 66.0619:2389 66.06242:1520 66.06292:593 66.06346:0 66.06396:0 66.06448:0 66.06499:0 67.03961:0 67.04014:0 67.04066…	Stearic acid	C18H36O2	Lipids and lipid-like molecules	Fatty Acyls	HMDB0000827	C01530	-	3.68022e+06	3.72683e+06	3.72666e+06	3.72367e+06	3.68194e+06	3.59429e+06	3.65789e+06	3.69147e+06	3.46598e+06	4.11364e+06	3.64522e+06	3.58238e+06	3.69893e+06	3.67611e+06	3.65133e+06	3.74304e+06	3.71599e+06	3.65765e+06	3.67757e+06	3.85935e+06	1.94341e+06	5.2915e+06	3.81815e+06	3.09417e+06	3.49794e+06	3.7942e+06	1.78126e+06	4.19306e+06	6.39715e+06	4.3743e+06	4.62242e+06	2.34614e+06	3.69456e+06
neg-M285T56	285.206	0.939813	inhouse::Hexadecanedioic acid; false; [M-H]-	285.206	[M-H]-	900.54	859.018	1000	49.50488:0 49.50521:0 49.50554:0 49.50587:0 69.98309:0 69.98365:0 69.9842:0 69.98476:0 69.98531:971 69.98587:1629 69.98643:1960 69.98698:1795 69.98753:1224 69.98826:0 69.98881:0 69.98936:0 69.98992:0 92.76974:0 92.77059:0 92.77144:0 92.77229:0 92.77313:0 92.77398:0 92.77483:0 92.77567:0 92.77652:0 92.77737:0 92.77822:0 92.77907:0 92.77991:0 92.78076:0 95.91144:0 95.91233:0 95.91322:0 95.91411:0 9…	Hexadecanedioic acid	C16H30O4	Lipids and lipid-like molecules	Fatty Acyls	HMDB0000672	C19615	-	2.67386e+06	2.71849e+06	2.67524e+06	2.86511e+06	2.6199e+06	2.72348e+06	2.67827e+06	2.7393e+06	2.69866e+06	2.69247e+06	2.74284e+06	2.70084e+06	2.69079e+06	2.71403e+06	2.72741e+06	2.6895e+06	2.71523e+06	2.75893e+06	2.66355e+06	2.90948e+06	1.06119e+06	1.13917e+06	2.79718e+06	1.19938e+07	2.94754e+06	1.23986e+06	1.34808e+06	3.50725e+06	4.26318e+07	5.39437e+06	2.67871e+07	2.20195e+06	2.51404e+06
neg-M295T61	295.227	1.00928	hmdb::Avenoleic acid; E10; true; HMDB0029978	295.227	[M-H]-	899.501	782.822	571.429	49.5048:0 49.50513:0 49.50546:0 49.50579:0 58.29715:0 58.29757:0 58.298:0 58.29842:0 58.29884:925 58.29926:1603 58.29969:1886 58.30011:1571 58.30053:856 58.30097:0 58.30139:0 58.30181:0 58.30223:0 58.8113:0 58.81173:0 58.81216:0 58.81258:0 58.81301:1431 58.81344:2126 58.81387:2145 58.81429:1494 58.81472:649 58.81516:0 58.81558:0 58.81601:0 58.81644:0 59.0107:0 59.01113:0 59.01155:0 59.01199:0 59.…	Avenoleic acid	C18H32O3	Lipids and lipid-like molecules	Fatty Acyls	HMDB0029978	null	-	3.19193e+06	3.99863e+06	3.09757e+06	3.85973e+06	3.09667e+06	4.07505e+06	3.16567e+06	3.19511e+06	3.89526e+06	3.91982e+06	2.85169e+06	2.9228e+06	2.91191e+06	4.17152e+06	3.17784e+06	3.3376e+06	3.3564e+06	3.33892e+06	4.25297e+06	4.2661e+07	1.70822e+06	2.87851e+06	3.07352e+06	1.98985e+06	3.78595e+06	3.20745e+06	1.67871e+06	9.25987e+06	2.19906e+06	3.52263e+06	4.43933e+06	1.76813e+06	1.68385e+06
neg-M295T84	295.227	1.40182	hmdb::Avenoleic acid; E10; true; HMDB0029978	295.227	[M-H]-	662.343	763.93	428.571	49.50458:0 49.50491:0 49.50524:0 49.50557:0 50.73363:0 50.73397:0 50.73432:0 50.73466:0 50.735:1142 50.73534:1808 50.73569:2017 50.73603:1610 50.73637:838 50.73681:0 50.73716:0 50.7375:0 50.73784:0 53.94682:0 53.94719:0 53.94757:0 53.94794:0 53.94832:857 53.9487:1575 53.94907:1917 53.94945:1662 53.94983:981 53.95021:0 53.95059:0 53.95097:0 53.95134:0 54.34925:0 54.34963:0 54.35001:0 54.35039:0 54…	Avenoleic acid	C18H32O3	Lipids and lipid-like molecules	Fatty Acyls	HMDB0029978	null	-	3.02171e+06	3.21776e+06	3.16626e+06	3.34369e+06	3.33657e+06	3.39744e+06	4.06659e+06	3.25645e+06	3.58434e+06	3.07264e+06	3.49669e+06	3.60626e+06	3.78698e+06	1.47551e+06	4.00984e+06	3.64809e+06	3.54337e+06	3.3221e+06	3.5958e+06	5.69512e+06	2.03168e+06	5.15869e+06	2.98662e+06	3.92805e+06	6.87152e+06	2.61549e+06	2.54324e+06	6.4581e+06	1.04309e+07	3.78387e+06	8.03238e+06	3.93585e+06	5.57107e+06
neg-M297T113	297.223	1.88997	hmdb::5-Hexyltetrahydro-2-furanoctanoic acid; E10; true; HMDB0031127	297.243	[M-H]-	596.555	633.034	428.571	49.50461:0 49.50494:0 49.50527:0 49.5056:0 52.06673:0 52.06709:0 52.06744:0 52.0678:0 52.06816:1139 52.06851:1805 52.06887:1973 52.06923:1526 52.06958:764 52.06998:0 52.07034:0 52.07069:0 52.07105:0 53.5518:0 53.55218:0 53.55255:0 53.55292:0 53.55329:965 53.55366:1605 53.55404:1819 53.55441:1491 53.55478:857 53.55525:0 53.55562:0 53.55599:0 53.55636:0 56.83067:0 56.83108:0 56.83148:0 56.83189:0 5…	5-Hexyltetrahydro-2-furanoctanoic acid	C18H34O3	Lipids and lipid-like molecules	Fatty Acyls	HMDB0031127	null	-	1.3534e+06	1.3534e+06	1.3534e+06	1.3534e+06	1.3534e+06	1.3534e+06	1.3534e+06	1.3534e+06	1.3534e+06	1.3534e+06	1.3534e+06	1.3534e+06	1.3534e+06	1.3534e+06	1.3534e+06	1.3534e+06	1.3534e+06	1.3534e+06	1.3534e+06	791359	1.06263e+06	1.00574e+06	2.47416e+06	5.4996e+06	1.66942e+06	3.15653e+06	3.27346e+06	973002	2.00716e+06	1.19093e+06	1.23986e+06	1.19056e+06	3.2044e+06
neg-M297T107	297.243	1.7843	hmdb::5-Hexyltetrahydro-2-furanoctanoic acid; E10; true; HMDB0031127	297.243	[M-H]-	596.555	633.034	428.571	49.50461:0 49.50494:0 49.50527:0 49.5056:0 52.06673:0 52.06709:0 52.06744:0 52.0678:0 52.06816:1139 52.06851:1805 52.06887:1973 52.06923:1526 52.06958:764 52.06998:0 52.07034:0 52.07069:0 52.07105:0 53.5518:0 53.55218:0 53.55255:0 53.55292:0 53.55329:965 53.55366:1605 53.55404:1819 53.55441:1491 53.55478:857 53.55525:0 53.55562:0 53.55599:0 53.55636:0 56.83067:0 56.83108:0 56.83148:0 56.83189:0 5…	5-Hexyltetrahydro-2-furanoctanoic acid	C18H34O3	Lipids and lipid-like molecules	Fatty Acyls	HMDB0031127	null	-	3.96425e+06	4.31146e+06	4.41106e+06	4.20541e+06	4.32901e+06	4.34031e+06	4.32315e+06	4.16282e+06	4.65498e+06	3.87274e+06	4.06401e+06	4.49848e+06	4.08211e+06	4.49386e+06	4.25205e+06	4.30989e+06	4.14933e+06	4.20452e+06	4.32552e+06	6.93184e+06	2.77189e+06	4.19601e+06	4.1288e+06	7.16002e+06	7.35133e+06	4.9083e+06	2.8852e+06	8.56314e+06	1.03985e+07	4.09045e+06	1.15629e+07	3.13665e+06	2.60255e+06
neg-M297T66	297.242	1.10465	hmdb::5-Hexyltetrahydro-2-furanoctanoic acid; E10; true; HMDB0031127	297.243	[M-H]-	874.231	807.697	571.429	49.50474:0 49.50507:0 49.5054:0 49.50573:0 56.40323:0 56.40363:0 56.40404:0 56.40444:0 56.40484:925 56.40524:1680 56.40564:1950 56.40604:1521 56.40644:734 56.40686:0 56.40726:0 56.40767:0 56.40807:0 56.9389:0 56.9393:0 56.93971:0 56.94012:0 56.94053:1325 56.94094:1871 56.94134:2010 56.94175:1641 56.94216:947 56.94263:0 56.94304:0 56.94344:0 56.94385:0 61.78657:0 61.78703:0 61.78749:0 61.78796:0 6…	5-Hexyltetrahydro-2-furanoctanoic acid	C18H34O3	Lipids and lipid-like molecules	Fatty Acyls	HMDB0031127	null	-	6.88401e+06	6.54254e+06	6.69743e+06	6.92172e+06	6.96284e+06	7.08566e+06	6.83471e+06	6.58682e+06	6.56383e+06	7.38002e+06	6.85765e+06	6.63987e+06	6.38776e+06	6.94394e+06	7.04644e+06	6.8979e+06	7.20567e+06	6.70442e+06	6.47912e+06	2.95823e+07	1.68355e+06	4.57701e+06	1.52764e+07	4.62288e+06	1.22062e+07	4.02196e+06	3.4284e+06	7.07077e+07	1.06525e+07	9.72559e+06	1.6545e+07	2.58846e+06	2.96435e+06
neg-M297T120	297.242	1.99638	hmdb::3-Oxooctadecanoic acid; E10; true; HMDB0010736	297.242	[M-H]-	804.407	495.149	666.667	49.50465:0 49.50498:0 49.50531:0 49.50564:0 53.36572:0 53.36609:0 53.36646:0 53.36683:0 53.3672:788 53.36757:1490 53.36794:1836 53.36831:1621 53.36868:994 53.36918:0 53.36955:0 53.36992:0 53.37029:0 57.80139:0 57.8018:0 57.80222:0 57.80264:0 57.80305:734 57.80347:1494 57.80389:1847 57.8043:1476 57.80472:654 57.80517:0 57.80559:0 57.80601:0 57.80642:0 59.01113:0 59.01155:0 59.01199:0 59.01242:0 59…	3-Oxooctadecanoic acid	C18H34O3	Lipids and lipid-like molecules	Fatty Acyls	HMDB0010736	null	-	2.87977e+06	2.85429e+06	2.89633e+06	2.86002e+06	2.87737e+06	2.87336e+06	2.87354e+06	2.87345e+06	2.87361e+06	2.87332e+06	2.87365e+06	2.87346e+06	2.87341e+06	2.87366e+06	2.87329e+06	2.87373e+06	2.87662e+06	2.86628e+06	2.87748e+06	3.94055e+06	2.24525e+06	2.57594e+06	2.89435e+06	6.21943e+06	4.92357e+06	3.44219e+06	2.55048e+06	5.2266e+06	6.53876e+06	2.88251e+06	3.76336e+06	4.83432e+06	3.21392e+06
neg-M299T92	299.201	1.53944	hmdb::Sugiol; E10; true; HMDB0036564	299.201	[M-H]-	800.263	721.625	500	49.50483:0 49.50516:0 49.50549:0 49.50582:0 59.21716:0 59.21759:0 59.21803:0 59.21846:0 59.21889:783 59.21933:1563 59.21976:2052 59.22019:1920 59.22062:1264 59.22105:0 59.22149:0 59.22192:0 59.22235:0 61.93793:0 61.93839:0 61.93885:0 61.93932:0 61.93978:1009 61.94024:1652 61.9407:1906 61.94117:1628 61.94163:984 61.94216:0 61.94262:0 61.94308:0 61.94355:0 69.18988:0 69.19043:0 69.19097:0 69.19152:…	Sugiol	C20H28O2	Lipids and lipid-like molecules	Prenol lipids	HMDB0036564	null	-	115646	114513	94914.2	112595	114940	111002	110384	109253	111296	109961	110471	110163	110354	110497	110025	109936	109829	116989	104901	63889	25354	38488.6	251761	33348.3	124127	55495.8	18919.8	401602	14646	22420	1.9465e+06	208255	7534.77
neg-M299T79	299.258	1.32062	hmdb::2-hydroxystearate; E10; true; HMDB0062549	299.258	[M-H]-	851.032	696.232	500	49.50467:0 49.505:0 49.50533:0 49.50566:0 54.11517:0 54.11554:0 54.11592:0 54.1163:0 54.11668:803 54.11705:1554 54.11743:1907 54.11781:1564 54.11819:769 54.11868:0 54.11906:0 54.11944:0 54.11982:0 58.06441:0 58.06483:0 58.06525:0 58.06567:0 58.06609:882 58.06651:1726 58.06693:2110 58.06735:1667 58.06777:727 58.06824:0 58.06866:0 58.06908:0 58.0695:0 62.35328:0 62.35374:0 62.35421:0 62.35468:0 62.…	2-hydroxystearate	C18H36O3	Lipids and lipid-like molecules	Fatty Acyls	HMDB0062549	null	-	1.95105e+06	1.56054e+06	1.74966e+06	2.20189e+06	2.05878e+06	1.8705e+06	2.00598e+06	2.13293e+06	1.969e+06	1.45135e+06	2.17989e+06	1.86163e+06	1.92117e+06	1.94307e+06	1.83177e+06	1.90025e+06	1.93408e+06	1.83256e+06	1.98796e+06	8.12468e+06	489417	1.55047e+06	5.16613e+06	1.98256e+06	3.5771e+06	1.29523e+06	1.05903e+06	1.6302e+07	3.96402e+06	2.60716e+06	3.48204e+06	883865	1.45913e+06
neg-M299T166	299.258	2.76457	hmdb::2-hydroxystearate; E10; true; HMDB0062549	299.259	[M-H]-	830.625	606.176	500	49.50459:0 49.50492:0 49.50525:0 49.50558:0 51.12415:0 51.1245:0 51.12484:0 51.12519:0 51.12553:793 51.12588:1575 51.12623:1969 51.12658:1691 51.12692:951 51.12737:0 51.12771:0 51.12806:0 51.12841:0 54.36179:0 54.36217:0 54.36255:0 54.36293:0 54.36331:815 54.36369:1527 54.36407:1869 54.36445:1611 54.36483:937 54.3653:0 54.36568:0 54.36606:0 54.36644:0 57.29835:0 57.29876:0 57.29917:0 57.29958:0 5…	2-hydroxystearate	C18H36O3	Lipids and lipid-like molecules	Fatty Acyls	HMDB0062549	null	-	7.5783e+06	7.23529e+06	7.46784e+06	7.46194e+06	7.56234e+06	7.42162e+06	7.47885e+06	7.43871e+06	7.45891e+06	7.45939e+06	7.46598e+06	7.44587e+06	7.43952e+06	7.47054e+06	7.47282e+06	7.44518e+06	7.38135e+06	7.44085e+06	7.53977e+06	6.42319e+06	7.84612e+06	6.15583e+06	8.60378e+06	1.21117e+07	8.84163e+06	6.88898e+06	7.36515e+06	8.35574e+06	1.0951e+07	4.93537e+06	8.89574e+06	5.68824e+06	1.32293e+07
neg-M301T101	301.217	1.69163	hmdb::Methenolone; E10; true; HMDB0041928	301.217	[M-H]-	735.62	822.07	666.667	49.50482:0 49.50515:0 49.50548:0 49.50581:0 61.56472:0 61.56517:0 61.56563:0 61.56609:0 61.56655:965 61.56701:1587 61.56747:1829 61.56792:1560 61.56838:934 61.569:0 61.56946:0 61.56992:0 61.57037:0 87.13171:0 87.13249:0 87.13326:0 87.13403:0 87.1348:1422 87.13557:2034 87.13634:2120 87.13712:1677 87.13789:994 87.13869:0 87.13946:0 87.14023:0 87.141:0 96.95401:0 96.95492:0 96.95583:0 96.95673:0 96.…	Methenolone	C20H30O2	Lipids and lipid-like molecules	Sterol Lipids	HMDB0041928	null	-	893076	703249	788487	845897	742204	844697	764728	743799	784498	771218	817483	713463	782810	882980	800902	794678	765922	821437	756473	1.05328e+06	888687	1.50068e+06	629050	1.04891e+06	811150	3.25357e+06	822915	1.96118e+06	825114	1.18681e+06	1.82887e+06	342692	329307
neg-M301T65	301.216	1.08846	hmdb::Retinyl ester; E10; true; HMDB0003598	301.217	[M-H]-	713.444	771.145	500	49.50468:0 49.50501:0 49.50534:0 49.50567:0 54.21877:0 54.21914:0 54.21952:0 54.2199:0 54.22028:668 54.22066:1405 54.22104:1826 54.22141:1612 54.22179:895 54.22232:0 54.22269:0 54.22307:0 54.22345:0 59.0107:0 59.01113:0 59.01156:0 59.01199:0 59.01242:1347 59.01285:3202 59.01328:7617 59.01371:9613 59.01414:7371 59.01457:3556 59.015:1606 59.01543:669 59.01608:0 59.01651:0 59.01694:0 59.01737:0 92.7…	Retinyl ester	C20H30O2	Lipids and lipid-like molecules	Prenol lipids	HMDB0003598	C02075	-	1.37419e+06	1.58449e+06	1.34847e+06	1.47327e+06	1.6253e+06	1.477e+06	1.44838e+06	1.47619e+06	1.46819e+06	1.49048e+06	1.46963e+06	1.46491e+06	1.47039e+06	1.46601e+06	1.5066e+06	1.44362e+06	1.50307e+06	1.52761e+06	1.40439e+06	4.80041e+06	1.36548e+06	251345	448166	220795	1.43877e+06	835711	84971.3	523919	52866.4	1.32684e+06	2.09932e+06	87632.6	1.31865e+06
neg-M303T129_2	303.232	2.14268	hmdb::Arachidonic acid; E10; true; HMDB0001043	303.232	[M-H]-	923.129	857.792	800	49.50461:0 49.50494:0 49.50527:0 49.5056:0 52.18022:0 52.18058:0 52.18093:0 52.18129:0 52.18165:902 52.182:1508 52.18236:1760 52.18272:1523 52.18307:943 52.18353:0 52.18389:0 52.18424:0 52.1846:0 55.31842:0 55.31881:0 55.3192:0 55.31959:0 55.31998:977 55.32037:1670 55.32076:1933 55.32115:1633 55.32154:1003 55.32215:0 55.32254:0 55.32293:0 55.32332:0 59.00994:0 59.01038:0 59.0108:0 59.01123:0 59.0…	Arachidonic acid	C20H32O2	Lipids and lipid-like molecules	Fatty Acyls	HMDB0001043	C00219	-	1.54778e+07	1.7929e+07	1.83571e+07	1.61097e+07	1.69134e+07	1.63242e+07	1.56834e+07	1.605e+07	1.78358e+07	1.60362e+07	1.77573e+07	1.61536e+07	1.58048e+07	1.65707e+07	1.55502e+07	1.68468e+07	1.84727e+07	1.66918e+07	1.63288e+07	2.81443e+07	1.77996e+07	2.43351e+07	9.17294e+06	2.30948e+07	2.54471e+07	3.53769e+07	1.63447e+07	1.44167e+07	1.581e+07	3.35757e+07	2.07552e+07	1.55808e+07	1.73716e+07
neg-M309T40	309.101	0.666085	hmdb::Hydroxytanshinone; E10; true; HMDB0036635	309.114	[M-H]-	656.441	809.067	1000	49.50467:0 49.505:0 49.50533:0 49.50566:0 54.70126:0 54.70164:0 54.70203:0 54.70241:0 54.70279:2708 54.70317:4014 54.70356:4348 54.70394:3495 54.70433:1951 54.70473:0 54.70512:0 54.7055:0 54.70588:0 55.46814:0 55.46853:0 55.46893:0 55.46932:0 55.46971:2119 55.4701:3569 55.47049:4060 55.47088:3381 55.47128:2044 55.47171:0 55.47211:0 55.4725:0 55.47289:0 57.03148:0 57.03189:0 57.0323:0 57.03271:0 5…	Hydroxytanshinone	C19H18O4	Lipids and lipid-like molecules	Prenol lipids	HMDB0036635	null	-	1.25948e+06	1.32134e+06	1.21232e+06	1.24738e+06	1.30878e+06	1.34529e+06	1.30895e+06	1.29519e+06	1.36266e+06	1.21201e+06	1.15868e+06	1.34505e+06	1.16916e+06	1.41963e+06	1.29437e+06	1.31519e+06	1.204e+06	1.2732e+06	1.32561e+06	375.205	32789.8	491.906	1.11428e+06	2549.31	62111.5	1.1503e+06	4814.89	22987.3	14012.5	4032.33	309.209	22450.9	1.10837e+06
neg-M309T45	309.151	0.757492	hmdb::3-Hydroxy-6,8-dimethoxy-7(11)-eremophilen-12,8-olide; E10; true; HMDB0040756	309.173	[M-H]-	845.095	566.602	444.445	49.50463:0 49.50497:0 49.5053:0 49.50563:0 52.97342:0 52.97378:0 52.97415:0 52.97451:0 52.97488:869 52.97525:1526 52.97561:1819 52.97598:1528 52.97634:829 52.97673:0 52.97709:0 52.97746:0 52.97783:0 53.59457:0 53.59494:0 53.59531:0 53.59568:0 53.59606:1436 53.59643:2138 53.5968:2218 53.59718:1585 53.59755:660 53.59793:0 53.5983:0 53.59867:0 53.59904:0 53.94944:0 53.94981:0 53.95019:0 53.95057:0 5…	3-Hydroxy-6,8-dimethoxy-7(11)-eremophilen-12,8-olide	C17H26O5	Lipids and lipid-like molecules	Prenol lipids	HMDB0040756	null	-	211568	328826	255377	269865	191250	237402	241228	79503.1	158027	291143	314269	252958	286989	103145	238365	275043	273950	208546	218412	230583	271270	298814	149766	447846	387832	647105	39647.5	330188	296556	98191.6	1.45214e+06	344262	125184
neg-M309T50	309.173	0.839283	hmdb::3-Hydroxy-6,8-dimethoxy-7(11)-eremophilen-12,8-olide; E10; true; HMDB0040756	309.173	[M-H]-	845.095	566.602	444.445	49.50463:0 49.50497:0 49.5053:0 49.50563:0 52.97342:0 52.97378:0 52.97415:0 52.97451:0 52.97488:869 52.97525:1526 52.97561:1819 52.97598:1528 52.97634:829 52.97673:0 52.97709:0 52.97746:0 52.97783:0 53.59457:0 53.59494:0 53.59531:0 53.59568:0 53.59606:1436 53.59643:2138 53.5968:2218 53.59718:1585 53.59755:660 53.59793:0 53.5983:0 53.59867:0 53.59904:0 53.94944:0 53.94981:0 53.95019:0 53.95057:0 5…	3-Hydroxy-6,8-dimethoxy-7(11)-eremophilen-12,8-olide	C17H26O5	Lipids and lipid-like molecules	Prenol lipids	HMDB0040756	null	-	2.80414e+06	2.61303e+06	2.47367e+06	2.31335e+06	2.45559e+06	2.58923e+06	2.51674e+06	2.48477e+06	2.36014e+06	2.88805e+06	2.4453e+06	2.54544e+06	2.52775e+06	2.49625e+06	2.5272e+06	2.48496e+06	2.4631e+06	2.63104e+06	2.55325e+06	745442	603285	780959	3.56726e+06	1.50036e+06	918177	1.0756e+06	694697	2.58251e+06	566970	457239	6.09124e+06	461986	817589
neg-M309T55	309.206	0.913493	hmdb::12(13)Ep-9-KODE; E10; true; HMDB0013623	309.206	[M-H]-	818.671	809.218	615.385	49.50476:0 49.50509:0 49.50542:0 49.50575:0 57.03109:0 57.0315:0 57.03191:0 57.03232:0 57.03273:780 57.03314:2600 57.03355:7113 57.03395:12080 57.03436:14926 57.03477:11220 57.03518:6457 57.03559:2042 57.036:831 57.0365:0 57.03691:0 57.03732:0 57.03773:0 67.79021:0 67.79073:0 67.79127:0 67.79179:0 67.79233:1074 67.79285:1936 67.79338:2259 67.79391:1861 67.79444:1066 67.79501:0 67.79554:0 67.79607…	12(13)Ep-9-KODE	C18H30O4	Lipids and lipid-like molecules	Fatty Acyls	HMDB0013623	null	-	6.6151e+06	7.23905e+06	6.99144e+06	7.46587e+06	6.9017e+06	7.02773e+06	7.22546e+06	6.91144e+06	7.37876e+06	6.94298e+06	7.10569e+06	7.2842e+06	7.16499e+06	6.84608e+06	7.24961e+06	7.20822e+06	7.12369e+06	6.6804e+06	7.11134e+06	3.76251e+06	5.35147e+06	3.58614e+06	4.70497e+06	2.3191e+07	8.10363e+06	2.79307e+06	2.55837e+06	5.54738e+06	3.29968e+07	6.24401e+06	3.47704e+07	6.4779e+06	9.67913e+06
neg-M311T138_3	311.168	2.30788	hmdb::2-hydroxyethinylestradiol; E10; true; HMDB0061027	311.167	[M-H]-	789.384	721.773	666.667	49.50463:0 49.50497:0 49.5053:0 49.50563:0 52.85369:0 52.85406:0 52.85442:0 52.85479:0 52.85515:1257 52.85551:2054 52.85588:2338 52.85624:1940 52.85661:1145 52.85702:0 52.85738:0 52.85775:0 52.85811:0 54.28015:0 54.28053:0 54.28091:0 54.28129:0 54.28167:910 54.28205:2019 54.28242:2552 54.28281:2039 54.28318:904 54.28365:0 54.28403:0 54.28441:0 54.28479:0 57.1977:0 57.19811:0 57.19852:0 57.19893:0…	2-hydroxyethinylestradiol	C20H24O3	Lipids and lipid-like molecules	Sterol Lipids	HMDB0061027	null	-	1.43952e+07	1.50414e+07	1.4169e+07	1.5043e+07	1.50434e+07	1.46387e+07	1.42939e+07	1.4208e+07	1.37772e+07	2.06513e+07	1.47248e+07	1.51781e+07	1.52206e+07	1.43866e+07	1.41732e+07	1.37161e+07	1.49434e+07	1.507e+07	1.48633e+07	1.60239e+07	6.62131e+06	2.8015e+07	8.36893e+06	1.91803e+07	1.47242e+07	3.29557e+07	1.24516e+07	2.36163e+07	2.13084e+07	2.09028e+07	1.27759e+07	1.21937e+07	1.30498e+07
neg-M311T675	311.168	11.2556	hmdb::2-hydroxyethinylestradiol; E10; true; HMDB0061027	311.168	[M-H]-	611.58	720.665	666.667	49.50484:0 49.50517:0 49.5055:0 49.50583:0 62.54985:0 62.55032:0 62.55079:0 62.55126:0 62.55173:832 62.5522:1659 62.55267:2021 62.55314:1643 62.55361:824 62.55408:0 62.55455:0 62.55502:0 62.55549:0 65.65842:0 65.65893:0 65.65944:0 65.65994:0 65.66045:1494 65.66095:2348 65.66145:2634 65.66196:2185 65.66246:1336 65.66305:0 65.66356:0 65.66406:0 65.66457:0 74.04729:0 74.04789:0 74.04849:0 74.0491:0 …	2-hydroxyethinylestradiol	C20H24O3	Lipids and lipid-like molecules	Sterol Lipids	HMDB0061027	null	-	3.26412e+07	3.96158e+07	3.12805e+07	3.34226e+07	3.2642e+07	3.56014e+07	3.18851e+07	3.25218e+07	3.27806e+07	4.23825e+07	3.36663e+07	3.79042e+07	4.03729e+07	4.05559e+07	2.19596e+07	4.71817e+07	2.56388e+07	4.93968e+07	2.53666e+07	3.44806e+07	3.35019e+07	2.08265e+07	3.70846e+07	3.25031e+07	3.83429e+07	4.40543e+07	4.52184e+07	4.33628e+07	4.75597e+07	4.53552e+07	4.35168e+07	4.99e+07	4.17028e+07
neg-M311T387	311.168	6.4431	hmdb::2-hydroxyethinylestradiol; E10; true; HMDB0061027	311.167	[M-H]-	786.341	721.049	666.667	49.50463:0 49.50496:0 49.50529:0 49.50562:0 52.69372:0 52.69408:0 52.69444:0 52.69481:0 52.69517:776 52.69553:1569 52.69589:1948 52.69625:1651 52.69662:915 52.69703:0 52.69739:0 52.69775:0 52.69812:0 54.24489:0 54.24527:0 54.24565:0 54.24603:0 54.24641:943 54.24679:1924 54.24717:2389 54.24755:1974 54.24792:1015 54.2483:0 54.24868:0 54.24906:0 54.24944:0 54.26725:0 54.26764:0 54.26801:0 54.26839:0…	2-hydroxyethinylestradiol	C20H24O3	Lipids and lipid-like molecules	Sterol Lipids	HMDB0061027	null	-	2.22448e+07	2.39163e+07	2.24488e+07	2.37142e+07	2.32495e+07	2.38967e+07	2.34153e+07	2.25847e+07	2.23374e+07	3.0702e+07	2.25804e+07	2.31782e+07	2.37934e+07	2.27076e+07	2.39685e+07	2.28411e+07	2.35676e+07	2.2521e+07	2.33925e+07	1.81366e+07	2.10994e+07	1.48021e+07	2.41601e+07	3.23668e+07	1.50434e+07	3.08829e+07	2.70069e+07	1.42141e+07	2.79902e+07	1.39632e+07	2.15345e+07	2.79407e+07	3.08476e+07
neg-M311T181_3	311.168	3.01992	hmdb::2-hydroxyethinylestradiol; E10; true; HMDB0061027	311.168	[M-H]-	738.842	718.878	666.667	49.50485:0 49.50518:0 49.50551:0 49.50584:0 64.39935:0 64.39983:0 64.40032:0 64.40082:0 64.40131:1513 64.40179:2232 64.40228:2416 64.40278:1970 64.40327:1134 64.40381:0 64.4043:0 64.40479:0 64.40528:0 73.28756:0 73.28815:0 73.28875:0 73.28934:0 73.28994:1860 73.29053:2871 73.29113:2940 73.29173:2058 73.29232:895 73.29293:0 73.29353:0 73.29412:0 73.29472:0 77.78898:0 77.78963:0 77.79028:0 77.79093…	2-hydroxyethinylestradiol	C20H24O3	Lipids and lipid-like molecules	Sterol Lipids	HMDB0061027	null	-	4.27801e+07	4.32954e+07	4.12875e+07	4.27423e+07	4.28188e+07	4.18523e+07	4.43556e+07	4.25288e+07	4.27951e+07	4.07259e+07	4.10578e+07	4.32029e+07	4.27967e+07	4.37669e+07	4.17629e+07	4.25911e+07	4.27276e+07	4.15643e+07	4.36499e+07	4.60055e+07	2.35166e+07	6.51022e+07	3.22026e+07	5.6541e+07	5.13325e+07	8.5964e+07	3.70544e+07	8.69319e+07	7.67416e+07	7.20331e+07	4.97441e+07	3.53481e+07	3.35181e+07
neg-M311T231	311.168	3.85735	hmdb::2-hydroxyethinylestradiol; E10; true; HMDB0061027	311.168	[M-H]-	711.38	722.928	666.667	49.50496:0 49.50529:0 49.50562:0 49.50595:0 79.38444:0 79.38511:0 79.38578:0 79.38645:0 79.38712:1552 79.38779:2228 79.38847:2259 79.38914:1650 79.38981:816 79.39049:0 79.39116:0 79.39183:0 79.39249:0 79.66827:0 79.66894:0 79.66962:0 79.67029:0 79.67096:1174 79.67164:2025 79.67231:2283 79.67299:1767 79.67366:884 79.67434:0 79.67502:0 79.67569:0 79.67637:0 79.95226:0 79.95293:0 79.95361:0 79.95429…	2-hydroxyethinylestradiol	C20H24O3	Lipids and lipid-like molecules	Sterol Lipids	HMDB0061027	null	-	1.0404e+07	1.02658e+07	1.02512e+07	1.02929e+07	1.0251e+07	1.07664e+07	1.01586e+07	1.03831e+07	9.85593e+06	1.10173e+07	1.02394e+07	1.07331e+07	1.00282e+07	1.0071e+07	1.00057e+07	1.04292e+07	1.13212e+07	1.00795e+07	9.97048e+06	7.19404e+06	4.51498e+06	1.01774e+07	1.69638e+07	6.53211e+06	1.68133e+07	9.275e+06	3.34264e+06	1.02944e+07	1.25243e+07	1.83325e+07	1.099e+07	5.63996e+06	8.17897e+06
neg-M311T50	311.167	0.841076	hmdb::2-hydroxyethinylestradiol; E10; true; HMDB0061027	311.167	[M-H]-	789.632	722.412	666.667	49.50456:0 49.50489:0 49.50523:0 49.50555:0 50.57737:0 50.57771:0 50.57805:0 50.57839:0 50.57873:890 50.57907:1815 50.57941:2245 50.57976:1885 50.5801:1066 50.5808:0 50.58113:0 50.58148:0 50.58182:0 77.79029:0 77.79094:0 77.79159:0 77.79224:0 77.79289:0 77.79354:0 77.79419:0 77.79485:0 77.79549:0 77.7962:0 77.79684:0 77.7975:0 77.79815:0 79.95293:0 79.95361:0 79.95429:0 79.95497:0 79.95564:1139 7…	2-hydroxyethinylestradiol	C20H24O3	Lipids and lipid-like molecules	Sterol Lipids	HMDB0061027	null	-	6.95759e+06	5.90009e+06	5.94384e+06	6.53092e+06	5.87732e+06	6.34968e+06	6.12998e+06	6.23006e+06	6.10963e+06	6.4694e+06	6.07718e+06	6.4329e+06	6.2956e+06	6.18077e+06	6.0163e+06	6.28098e+06	6.3059e+06	6.33999e+06	6.14456e+06	6.2215e+06	5.26877e+06	8.33735e+06	7.30918e+06	4.90367e+06	6.72197e+06	3.85166e+06	4.39231e+06	6.25826e+06	7.67444e+06	3.25563e+06	1.6581e+07	4.76273e+06	3.66312e+06
neg-M311T126	311.168	2.10216	hmdb::2-hydroxyethinylestradiol; E10; true; HMDB0061027	311.168	[M-H]-	757.166	728.488	666.667	49.50477:0 49.5051:0 49.50544:0 49.50576:0 57.48719:0 57.48761:0 57.48802:0 57.48843:0 57.48885:773 57.48926:1592 57.48967:2221 57.49009:2255 57.4905:1681 57.49091:846 57.49147:0 57.49189:0 57.4923:0 57.49272:0 75.75052:0 75.75114:0 75.75177:0 75.7524:0 75.75302:1083 75.75365:1869 75.75427:2131 75.7549:1637 75.75552:752 75.7562:0 75.75682:0 75.75745:0 75.75807:0 79.95293:0 79.95361:0 79.95429:0 7…	2-hydroxyethinylestradiol	C20H24O3	Lipids and lipid-like molecules	Sterol Lipids	HMDB0061027	null	-	6.29772e+06	6.4636e+06	6.16953e+06	6.2299e+06	6.41767e+06	6.31489e+06	6.31344e+06	6.31535e+06	6.31589e+06	6.31208e+06	6.3159e+06	6.31623e+06	6.31172e+06	6.31653e+06	6.31528e+06	6.31327e+06	6.34001e+06	6.26238e+06	6.34233e+06	5.72863e+06	4.809e+06	6.90432e+06	6.1038e+06	9.71717e+06	7.74266e+06	9.33786e+06	4.96544e+06	7.25938e+06	6.75666e+06	1.09254e+07	6.28157e+06	1.06547e+07	5.49546e+06
neg-M311T30	311.168	0.497296	hmdb::2-hydroxyethinylestradiol; E10; true; HMDB0061027	311.167	[M-H]-	629.588	724.692	666.667	49.50468:0 49.50502:0 49.50534:0 49.50568:0 54.28888:0 54.28926:0 54.28964:0 54.29002:0 54.2904:834 54.29078:1510 54.29116:1915 54.29153:1777 54.29192:1154 54.29246:0 54.29284:0 54.29322:0 54.2936:0 61.11464:0 61.11509:0 61.11554:0 61.11599:0 61.11645:836 61.1169:1593 61.11735:1974 61.11781:1746 61.11826:1092 61.11875:0 61.1192:0 61.11966:0 61.12011:0 65.2752:0 65.2757:0 65.2762:0 65.2767:0 65.27…	2-hydroxyethinylestradiol	C20H24O3	Lipids and lipid-like molecules	Sterol Lipids	HMDB0061027	null	-	2.77448e+06	2.7979e+06	2.78873e+06	2.75523e+06	2.79694e+06	2.78244e+06	2.7824e+06	2.78283e+06	2.78243e+06	2.78261e+06	2.78255e+06	2.78264e+06	2.7825e+06	2.78261e+06	2.78261e+06	2.78251e+06	2.78117e+06	2.78551e+06	2.78108e+06	2.81979e+06	1.64149e+06	5.69545e+06	3.96852e+06	3.43616e+06	5.42032e+06	6.82634e+06	4.11496e+06	6.18049e+06	2.98771e+06	5.41402e+06	2.15322e+06	4.74414e+06	3.90281e+06
neg-M311T649_2	311.168	10.8159	hmdb::2-hydroxyethinylestradiol; E10; true; HMDB0061027	311.168	[M-H]-	587.811	724.411	666.667	49.50459:0 49.50492:0 49.50525:0 49.50558:0 51.06285:0 51.06319:0 51.06354:0 51.06388:0 51.06423:745 51.06458:1593 51.06492:2003 51.06527:1666 51.06561:854 51.06598:0 51.06633:0 51.06667:0 51.06702:0 51.76203:0 51.76238:0 51.76273:0 51.76308:0 51.76344:1044 51.76379:1701 51.76414:1946 51.7645:1570 51.76485:807 51.7654:0 51.76576:0 51.76611:0 51.76646:0 58.40453:0 58.40496:0 58.40538:0 58.4058:0 5…	2-hydroxyethinylestradiol	C20H24O3	Lipids and lipid-like molecules	Sterol Lipids	HMDB0061027	null	-	1.23819e+07	1.20416e+07	1.1831e+07	1.39664e+07	1.21885e+07	1.2307e+07	1.23785e+07	1.25405e+07	1.23837e+07	1.23528e+07	1.25304e+07	1.24611e+07	1.23864e+07	1.24357e+07	1.2415e+07	1.24577e+07	1.27918e+07	1.17405e+07	1.27935e+07	1.34972e+07	1.86091e+07	1.40702e+07	1.39273e+07	1.58644e+07	1.00489e+07	1.39418e+07	1.62255e+07	1.24336e+07	1.34592e+07	1.40673e+07	1.15421e+07	1.62866e+07	1.74711e+07
neg-M311T634_3	311.169	10.5601	hmdb::2-hydroxyethinylestradiol; E10; true; HMDB0061027	311.169	[M-H]-	576.202	722.43	666.667	49.50461:0 49.50494:0 49.50527:0 49.5056:0 51.77227:0 51.77262:0 51.77297:0 51.77333:0 51.77368:952 51.77403:1705 51.77439:1952 51.77474:1492 51.77509:667 51.77546:0 51.77581:0 51.77617:0 51.77652:0 52.21349:0 52.21384:0 52.2142:0 52.21456:0 52.21492:782 52.21527:1454 52.21563:1776 52.21599:1504 52.21635:815 52.21702:0 52.21738:0 52.21774:0 52.21809:0 74.06966:0 74.07027:0 74.07087:0 74.07147:0 7…	2-hydroxyethinylestradiol	C20H24O3	Lipids and lipid-like molecules	Sterol Lipids	HMDB0061027	null	-	9.4836e+06	1.0613e+07	9.61924e+06	7.76595e+06	1.00661e+07	1.03114e+07	8.15703e+06	1.05117e+07	1.04671e+07	1.11142e+07	8.65485e+06	9.00496e+06	1.09491e+07	8.26748e+06	1.1749e+07	1.11097e+07	8.9923e+06	8.66884e+06	8.89385e+06	1.10382e+07	1.20875e+07	9.2029e+06	1.30343e+07	9.40542e+06	8.6588e+06	1.16117e+07	1.15989e+07	9.28852e+06	9.4291e+06	1.21841e+07	7.44621e+06	1.10356e+07	1.33941e+07
neg-M311T72	311.201	1.2012	hmdb::9,10-DiHODE; E10; true; HMDB0010221	311.222	[M-H]-	787.295	823.815	857.143	49.50476:0 49.50509:0 49.50542:0 49.50575:0 57.03151:0 57.03191:0 57.03232:0 57.03273:0 57.03314:882 57.03355:1991 57.03395:3060 57.03436:3392 57.03477:2687 57.03518:1397 57.03569:0 57.0361:0 57.03651:0 57.03692:0 64.6964:0 64.69689:0 64.69739:0 64.69788:0 64.69837:845 64.69887:1704 64.69936:2306 64.69985:2253 64.70035:1556 64.70084:0 64.70134:0 64.70183:0 64.70232:0 64.8551:0 64.8556:0 64.85609:…	9,10-DiHODE	C18H32O4	Lipids and lipid-like molecules	Fatty Acyls	HMDB0010221	null	-	256878	232905	251034	237109	223110	232075	249101	247738	241812	256005	231439	232814	215891	269941	245843	223290	236654	232517	262605	48301.2	780829	235711	708046	51405.1	273626	777137	16935.2	136501	50883.8	20972	318123	73645	163944
neg-M311T62	311.222	1.03566	hmdb::9,10-DiHODE; E10; true; HMDB0010221	311.222	[M-H]-	787.295	823.815	857.143	49.50476:0 49.50509:0 49.50542:0 49.50575:0 57.03151:0 57.03191:0 57.03232:0 57.03273:0 57.03314:882 57.03355:1991 57.03395:3060 57.03436:3392 57.03477:2687 57.03518:1397 57.03569:0 57.0361:0 57.03651:0 57.03692:0 64.6964:0 64.69689:0 64.69739:0 64.69788:0 64.69837:845 64.69887:1704 64.69936:2306 64.69985:2253 64.70035:1556 64.70084:0 64.70134:0 64.70183:0 64.70232:0 64.8551:0 64.8556:0 64.85609:…	9,10-DiHODE	C18H32O4	Lipids and lipid-like molecules	Fatty Acyls	HMDB0010221	null	-	2.29464e+07	2.35037e+07	2.3327e+07	2.32673e+07	2.35055e+07	2.27766e+07	2.3534e+07	2.28299e+07	2.30162e+07	2.32901e+07	2.48654e+07	2.23372e+07	2.31836e+07	2.30595e+07	2.29108e+07	2.36736e+07	2.31873e+07	2.29523e+07	2.3556e+07	2.06599e+07	1.16532e+07	1.03967e+07	2.39067e+07	9.35861e+07	2.82439e+07	7.60287e+06	9.25946e+06	3.48313e+07	1.64314e+08	3.49092e+07	1.81879e+08	1.43336e+07	2.9865e+07
neg-M313T51	313.164	0.856505	inhouse::all-trans-4-Ketoretinoic acid; false; [M-H]-	313.182	[M-H]-	546.669	748.179	1000	49.50477:0 49.5051:0 49.50543:0 49.50576:0 57.30781:0 57.30822:0 57.30863:0 57.30904:0 57.30945:723 57.30986:1522 57.31028:1968 57.31069:1841 57.3111:1295 57.31151:0 57.31192:0 57.31234:0 57.31275:0 57.33785:0 57.33826:0 57.33868:0 57.33909:0 57.3395:873 57.33991:1743 57.34032:2245 57.34074:2005 57.34115:1200 57.34164:0 57.34205:0 57.34246:0 57.34287:0 62.63486:0 62.63534:0 62.63581:0 62.63628:0 …	all-trans-4-Ketoretinoic acid	C20H26O3	Lipids and lipid-like molecules	Prenol lipids	HMDB0006285	NA	-	259354	209744	246110	227155	266188	183774	299167	256173	226969	223867	236039	280126	210761	249250	229550	269196	256731	246253	195287	190282	123298	283883	242109	2.81928e+06	303816	132129	251969	306576	6.22196e+06	3.44661e+06	603504	174281	84005
neg-M313T55	313.182	0.914338	inhouse::all-trans-4-Ketoretinoic acid; false; [M-H]-	313.182	[M-H]-	546.669	748.179	1000	49.50477:0 49.5051:0 49.50543:0 49.50576:0 57.30781:0 57.30822:0 57.30863:0 57.30904:0 57.30945:723 57.30986:1522 57.31028:1968 57.31069:1841 57.3111:1295 57.31151:0 57.31192:0 57.31234:0 57.31275:0 57.33785:0 57.33826:0 57.33868:0 57.33909:0 57.3395:873 57.33991:1743 57.34032:2245 57.34074:2005 57.34115:1200 57.34164:0 57.34205:0 57.34246:0 57.34287:0 62.63486:0 62.63534:0 62.63581:0 62.63628:0 …	all-trans-4-Ketoretinoic acid	C20H26O3	Lipids and lipid-like molecules	Prenol lipids	HMDB0006285	NA	-	1.03563e+06	1.17562e+06	1.24379e+06	1.24455e+06	1.24759e+06	1.0912e+06	1.24819e+06	1.20917e+06	1.42181e+06	851795	1.16621e+06	1.37549e+06	1.18895e+06	1.11969e+06	1.20864e+06	1.2062e+06	1.23503e+06	1.16692e+06	1.12155e+06	4.18455e+06	777983	1.54394e+06	1.17112e+06	636109	2.93675e+06	473059	299803	2.52543e+06	2.99017e+06	767058	2.74837e+06	445955	626095
neg-M313T113	313.237	1.89005	hmdb::Octadecanedioic acid; E10; true; HMDB0000782	313.238	[M-H]-	438.143	842.678	666.667	49.50483:0 49.50515:0 49.50549:0 49.50582:0 59.01114:0 59.01156:0 59.01199:0 59.01242:0 59.01286:939 59.01328:1821 59.01371:2257 59.01414:1906 59.01457:1024 59.01505:0 59.01548:0 59.01591:0 59.01634:0 66.43059:0 66.4311:0 66.43162:0 66.43213:0 66.43264:1039 66.43315:1897 66.43367:2266 66.43418:1872 66.43469:1018 66.43524:0 66.43576:0 66.43627:0 66.43678:0 75.00454:0 75.00515:0 75.00577:0 75.00639…	Octadecanedioic acid	C18H34O4	Lipids and lipid-like molecules	Fatty Acyls	HMDB0000782	null	-	1.58964e+06	1.75005e+06	1.62701e+06	1.60689e+06	1.70272e+06	1.57529e+06	1.77712e+06	1.66066e+06	1.78843e+06	1.43018e+06	1.68642e+06	1.61632e+06	1.65345e+06	1.81083e+06	1.55018e+06	1.79296e+06	1.56107e+06	1.57258e+06	1.74492e+06	1.22304e+06	1.30502e+06	963197	1.46387e+06	2.27577e+06	4.4628e+06	1.33561e+06	676303	1.50269e+06	1.75625e+06	1.04175e+06	3.50403e+06	2.91459e+06	1.44091e+06
neg-M313T50	313.238	0.82839	inhouse::9,10-Dihydroxy-12Z-octadecenoic acid; false; [M-H]-	313.238	[M-H]-	738.299	905.033	647.059	49.50456:0 49.50489:0 49.50522:0 49.50555:0 50.50683:0 50.50717:0 50.50751:0 50.50785:0 50.50819:1084 50.50853:1536 50.50887:1710 50.50921:1517 50.50956:1002 50.51006:0 50.5104:0 50.51075:0 50.51109:0 56.0892:0 56.0896:0 56.09:0 56.09039:0 56.09079:1125 56.09119:1662 56.09159:1842 56.09199:1538 56.09238:898 56.0929:0 56.0933:0 56.09369:0 56.09409:0 61.1949:0 61.19535:0 61.19581:0 61.19626:0 61.19…	9,10-Dihydroxy-12Z-octadecenoic acid	C18H34O4	Lipids and lipid-like molecules	Fatty Acyls	HMDB0004704	C14828	-	1.65546e+06	1.79517e+06	1.71777e+06	1.74101e+06	1.70115e+06	1.83154e+06	1.77641e+06	1.6796e+06	1.78926e+06	1.66667e+06	1.77166e+06	1.72613e+06	1.72011e+06	1.68119e+06	1.75772e+06	1.76638e+06	1.76816e+06	1.67204e+06	1.77321e+06	1.76444e+06	941977	3.82922e+06	1.21975e+06	2.66872e+06	2.56787e+06	928205	1.27501e+06	2.74421e+06	3.14202e+06	3.349e+06	76346.9	1.93827e+06	2.63309e+06
neg-M313T73	313.237	1.21244	hmdb::Octadecanedioic acid; E20; true; HMDB0000782	313.238	[M-H]-	915.648	807.62	500	49.50486:0 49.5052:0 49.50553:0 49.50586:0 63.2238:0 63.22427:0 63.22475:0 63.22523:0 63.2257:1051 63.22618:1931 63.22665:2429 63.22713:2226 63.22761:1470 63.22822:0 63.22869:0 63.22917:0 63.22965:0 85.48631:0 85.48705:0 85.48781:0 85.48856:0 85.4893:1366 85.49005:2263 85.49081:2523 85.49155:1959 85.4923:981 85.4931:0 85.49384:0 85.4946:0 85.49535:0 92.7672:0 92.76804:0 92.76889:0 92.76974:0 92.7…	Octadecanedioic acid	C18H34O4	Lipids and lipid-like molecules	Fatty Acyls	HMDB0000782	null	-	5.6568e+06	5.54986e+06	5.75592e+06	5.69771e+06	5.70951e+06	5.66147e+06	5.66387e+06	5.63684e+06	5.72274e+06	5.62376e+06	5.73675e+06	5.61212e+06	5.65674e+06	5.709e+06	5.69685e+06	5.5997e+06	5.7827e+06	5.61713e+06	5.64557e+06	8.44028e+06	4.43355e+06	3.43531e+06	7.55796e+06	1.28388e+07	7.60333e+06	2.1723e+06	2.47517e+06	9.13649e+06	1.64222e+07	1.22278e+07	4.34068e+07	4.38621e+06	7.13922e+06
neg-M315T60	315.234	1.00493	hmdb::(9S,10S)-9,10-dihydroxyoctadecanoate; E10; true; HMDB0059633	315.252	[M-H]-	750.414	803.122	666.667	49.50492:0 49.50526:0 49.50558:0 49.50592:0 73.8832:0 73.8838:0 73.88441:0 73.88501:0 73.88561:1119 73.88621:1759 73.88681:1982 73.88741:1698 73.88802:1092 73.88862:0 73.88922:0 73.88982:0 73.89043:0 75.8682:0 75.86883:0 75.86945:0 75.87008:0 75.8707:1026 75.87134:1721 75.87196:1987 75.87259:1698 75.87321:1048 75.87386:0 75.87449:0 75.87511:0 75.87574:0 81.08618:0 81.08688:0 81.08757:0 81.08826:0…	(9S,10S)-9,10-dihydroxyoctadecanoate	C18H36O4	Lipids and lipid-like molecules	Fatty Acyls	HMDB0059633	C15988	-	189896	161933	178797	198032	175089	179997	180535	178619	183774	177665	177690	186416	176697	179513	182698	178221	189396	171562	181162	890756	76047.1	102828	418302	251212	312431	268485	103547	1.8136e+06	295380	371989	391416	88568.1	95230.8
neg-M315T58	315.253	0.962666	hmdb::(9S,10S)-9,10-dihydroxyoctadecanoate; E10; true; HMDB0059633	315.252	[M-H]-	750.414	803.122	666.667	49.50492:0 49.50526:0 49.50558:0 49.50592:0 73.8832:0 73.8838:0 73.88441:0 73.88501:0 73.88561:1119 73.88621:1759 73.88681:1982 73.88741:1698 73.88802:1092 73.88862:0 73.88922:0 73.88982:0 73.89043:0 75.8682:0 75.86883:0 75.86945:0 75.87008:0 75.8707:1026 75.87134:1721 75.87196:1987 75.87259:1698 75.87321:1048 75.87386:0 75.87449:0 75.87511:0 75.87574:0 81.08618:0 81.08688:0 81.08757:0 81.08826:0…	(9S,10S)-9,10-dihydroxyoctadecanoate	C18H36O4	Lipids and lipid-like molecules	Fatty Acyls	HMDB0059633	C15988	-	1.37842e+06	1.3643e+06	1.3196e+06	1.28807e+06	1.47262e+06	1.34626e+06	1.23563e+06	1.44593e+06	1.334e+06	1.42004e+06	1.38533e+06	1.36236e+06	1.30115e+06	1.35579e+06	1.36202e+06	1.33311e+06	1.40921e+06	1.33793e+06	1.34328e+06	1.7983e+06	776811	2.65723e+06	1.01661e+06	1.2683e+06	2.60582e+06	1.03884e+06	655705	2.24097e+06	1.53108e+06	1.43453e+06	1.83053e+06	1.00927e+06	2.05068e+06
neg-M317T57	317.211	0.94191	inhouse::5-Hydroxy-6E,8Z,11Z,14Z,17Z-eicosapentaenoic acid; false; [M-H]-	317.212	[M-H]-	719.688	864.311	666.667	49.50466:0 49.50499:0 49.50532:0 49.50565:0 53.57821:0 53.57858:0 53.57895:0 53.57933:0 53.5797:1057 53.58007:1524 53.58044:1765 53.58081:1674 53.58118:1257 53.5816:0 53.58198:0 53.58235:0 53.58272:0 55.18444:0 55.18483:0 55.18522:0 55.18561:0 55.186:882 55.18639:1672 55.18678:2103 55.18717:1884 55.18756:1153 55.18797:0 55.18836:0 55.18875:0 55.18914:0 56.0677:0 56.0681:0 56.0685:0 56.0689:0 56.0…	5-Hydroxy-6E,8Z,11Z,14Z,17Z-eicosapentaenoic acid	C20H30O3	Lipids and lipid-like molecules	Fatty Acyls	NA	NA	-	791104	744102	760835	823167	725577	791517	758277	754573	807368	728745	807527	774665	742045	747760	817182	757099	864574	741967	712956	2.93504e+06	850465	234494	269867	130043	941242	1.13628e+06	217757	584537	301706	786628	1.75561e+06	75150.6	278654
neg-M319T65	319.227	1.0889	inhouse::12R-Hydroxy-5Z,8Z,10E,14Z-eicosatetraenoic acid; false; [M-H]-	319.226	[M-H]-	925.557	966.947	944.444	49.50472:0 49.50505:0 49.50538:0 49.50571:0 55.49992:0 55.50031:0 55.5007:0 55.50109:0 55.50149:1140 55.50188:1662 55.50227:1864 55.50266:1663 55.50306:1127 55.50345:0 55.50384:0 55.50423:0 55.50462:976 55.50502:1771 55.50541:2093 55.5058:1720 55.5062:910 55.50663:0 55.50702:0 55.50742:0 55.50781:0 57.03151:0 57.03192:0 57.03233:0 57.03274:0 57.03315:1313 57.03356:2353 57.03397:2898 57.03437:2531…	12R-Hydroxy-5Z,8Z,10E,14Z-eicosatetraenoic acid	C20H32O3	Lipids and lipid-like molecules	Fatty Acyls	NA	NA	-	5.04088e+07	5.2833e+07	5.03991e+07	5.05524e+07	5.58928e+07	5.37232e+07	5.2835e+07	5.12703e+07	5.56083e+07	4.87606e+07	5.06297e+07	4.97407e+07	4.91425e+07	5.50648e+07	5.36614e+07	5.1639e+07	5.53175e+07	5.2178e+07	4.97802e+07	1.99306e+08	5.61327e+07	1.00289e+07	2.53803e+07	8.45083e+06	5.03211e+07	3.15975e+07	2.76327e+06	2.31951e+07	845344	4.10241e+07	7.53726e+07	5.59904e+06	4.50126e+07
neg-M319T86	319.263	1.42973	hmdb::5alpha-Pregnane-3alpha,20alpha-diol; E10; true; HMDB0060409	319.263	[M-H]-	588.439	770.572	500	49.50468:0 49.50501:0 49.50534:0 49.50567:0 54.47332:0 54.47371:0 54.47409:0 54.47447:0 54.47485:999 54.47523:1728 54.47561:2023 54.47599:1722 54.47637:1049 54.47689:0 54.47727:0 54.47765:0 54.47803:0 59.0107:0 59.01113:0 59.01156:0 59.01199:0 59.01242:1030 59.01285:2939 59.01328:6948 59.01371:9270 59.01414:7145 59.01457:3204 59.015:1214 59.01559:0 59.01603:0 59.01645:0 59.01688:0 90.51689:0 90.5…	5alpha-Pregnane-3alpha,20alpha-diol	C21H36O2	Lipids and lipid-like molecules	Sterol Lipids	HMDB0060409	C18042	-	1.32411e+06	1.19151e+06	1.27529e+06	1.35218e+06	1.26113e+06	1.2292e+06	1.21612e+06	1.23587e+06	1.29975e+06	1.15255e+06	1.27911e+06	1.24331e+06	1.17304e+06	1.09406e+06	1.11445e+06	1.21999e+06	1.0809e+06	2.07381e+06	1.1419e+06	846967	2.03699e+06	897758	458971	1.26434e+06	913024	722844	420595	1.33795e+06	440869	1.59082e+06	1.28571e+06	1.13997e+06	1.5726e+06
neg-M319T74	319.263	1.23845	hmdb::5alpha-Pregnane-3alpha,20alpha-diol; E10; true; HMDB0060409	319.263	[M-H]-	588.439	770.572	500	49.50468:0 49.50501:0 49.50534:0 49.50567:0 54.47332:0 54.47371:0 54.47409:0 54.47447:0 54.47485:999 54.47523:1728 54.47561:2023 54.47599:1722 54.47637:1049 54.47689:0 54.47727:0 54.47765:0 54.47803:0 59.0107:0 59.01113:0 59.01156:0 59.01199:0 59.01242:1030 59.01285:2939 59.01328:6948 59.01371:9270 59.01414:7145 59.01457:3204 59.015:1214 59.01559:0 59.01603:0 59.01645:0 59.01688:0 90.51689:0 90.5…	5alpha-Pregnane-3alpha,20alpha-diol	C21H36O2	Lipids and lipid-like molecules	Sterol Lipids	HMDB0060409	C18042	-	1.37695e+06	1.36598e+06	1.38629e+06	1.33088e+06	1.40973e+06	1.35599e+06	1.32794e+06	1.27495e+06	1.37428e+06	1.39993e+06	1.3994e+06	1.45164e+06	1.36069e+06	1.39858e+06	1.30941e+06	1.33875e+06	1.4873e+06	1.36787e+06	1.25451e+06	1.09563e+06	1.60097e+06	1.4353e+06	1.14567e+06	1.06023e+06	1.34679e+06	750674	404902	1.42833e+06	517513	1.30204e+06	1.6315e+06	1.64324e+06	2.21551e+06
neg-M321T93	321.243	1.5541	hmdb::3,???4-???Dimethyl-???5-???propyl-2-???furanundecanoic acid; E10; true; HMDB0061647	321.243	[M-H]-	752.116	776.449	666.667	49.50485:0 49.50518:0 49.50551:0 49.50584:0 57.03078:0 57.03119:0 57.0316:0 57.03201:0 57.03241:0 57.03282:1690 57.03323:6541 57.03364:17893 57.03405:30345 57.03445:38772 57.03486:30138 57.03527:17605 57.03568:5481 57.03609:800 57.03646:0 57.03687:0 57.03728:0 57.03769:0 59.01026:0 59.01069:0 59.01112:0 59.01155:0 59.01198:539 59.01241:3992 59.01284:10799 59.01327:18159 59.0137:21505 59.01413:155…	3,???4-???Dimethyl-???5-???propyl-2-???furanundecanoic acid	-	Unknown	Unknown	-	-	-	1.24826e+06	1.2406e+06	1.14887e+06	1.21714e+06	1.30347e+06	1.23312e+06	1.23387e+06	1.27015e+06	1.25598e+06	1.14314e+06	1.17872e+06	1.24343e+06	1.16868e+06	1.26187e+06	1.24567e+06	1.29026e+06	1.17583e+06	1.2409e+06	1.24449e+06	2.15258e+06	1.04108e+06	1.09381e+06	1.07045e+06	2.53582e+06	2.37848e+06	1.00055e+06	1.85744e+06	1.82484e+06	1.85139e+06	927269	3.6493e+06	1.47111e+06	1.61949e+06
neg-M321T70	321.242	1.17006	hmdb::3,???4-???Dimethyl-???5-???propyl-2-???furanundecanoic acid; E10; true; HMDB0061647	321.243	[M-H]-	655.462	755.848	500	49.50473:0 49.50506:0 49.50539:0 49.50572:0 55.67167:0 55.67207:0 55.67246:0 55.67286:0 55.67325:810 55.67364:1542 55.67403:1824 55.67443:1516 55.67482:899 55.67523:0 55.67562:0 55.67602:0 55.67641:0 56.15141:0 56.15181:0 56.15221:0 56.15261:0 56.153:971 56.1534:1586 56.1538:1857 56.1542:1570 56.1546:884 56.15509:0 56.15549:0 56.15588:0 56.15628:0 59.01071:0 59.01114:0 59.01157:0 59.012:0 59.0124…	3,???4-???Dimethyl-???5-???propyl-2-???furanundecanoic acid	-	Unknown	Unknown	-	-	-	1.88222e+06	1.94434e+06	3.70928e+06	1.9921e+06	2.1118e+06	2.15873e+06	2.23533e+06	2.18556e+06	2.20663e+06	2.06012e+06	2.1158e+06	1.97324e+06	2.03769e+06	2.2693e+06	2.22099e+06	2.35259e+06	2.38404e+06	2.16465e+06	2.1811e+06	3.72736e+07	3.1389e+06	866557	1.45298e+06	335717	6.4474e+06	1.1907e+06	260774	3.13537e+06	439538	399005	2.21904e+06	342416	1.64296e+06
neg-M325T181	325.183	3.02048	inhouse::Dodecylbenzenesulfonic acid; false; [M-H]-	325.183	[M-H]-	913.463	762.892	714.286	49.50492:0 49.50525:0 49.50558:0 49.50591:0 71.92185:0 71.92243:0 71.923:0 71.92358:0 71.92416:1817 71.92474:3553 71.92532:4570 71.9259:4307 71.92648:2939 71.92711:0 71.92769:0 71.92826:0 71.92884:0 79.95294:0 79.95361:0 79.95429:0 79.95497:0 79.95565:2928 79.95633:6457 79.95701:9262 79.95769:9155 79.95836:6292 79.95904:2783 79.95969:0 79.96037:0 79.96105:0 79.96173:0 81.29293:0 81.29362:0 81.294…	Dodecylbenzenesulfonic acid	C18H30O3S	Lipids and lipid-like molecules	Fatty Acyls	NA	NA	-	3.88653e+07	3.95466e+07	3.76083e+07	3.94443e+07	3.94002e+07	3.87003e+07	4.04436e+07	3.92835e+07	3.88878e+07	3.82484e+07	3.74316e+07	4.01002e+07	3.88968e+07	3.9626e+07	3.82613e+07	3.8928e+07	3.87742e+07	3.85927e+07	4.02154e+07	4.14562e+07	2.12013e+07	6.05658e+07	2.93586e+07	5.29289e+07	4.78809e+07	8.04305e+07	3.44912e+07	8.03851e+07	7.22696e+07	6.79896e+07	4.63086e+07	3.29141e+07	3.06594e+07
neg-M327T117	327.232	1.95143	hmdb::Docosahexaenoic acid; E10; true; HMDB0002183	327.233	[M-H]-	788.841	815.991	800	49.50491:0 49.50523:0 49.50557:0 49.5059:0 59.00993:0 59.01035:0 59.01078:0 59.01122:0 59.01164:1313 59.01207:5377 59.0125:17157 59.01294:39297 59.01336:63566 59.01379:72887 59.01423:51732 59.01465:28199 59.01508:7984 59.01551:1249 59.01588:0 59.01631:0 59.01674:0 59.01717:0 59.42949:0 59.42993:0 59.43036:0 59.4308:0 59.43123:1138 59.43166:1776 59.4321:1962 59.43253:1600 59.43297:910 59.43347:0 5…	Docosahexaenoic acid	C22H32O2	Lipids and lipid-like molecules	Fatty Acyls	HMDB0002183	C06429	-	1.87532e+07	1.94883e+07	2.06892e+07	2.16837e+07	2.11513e+07	1.979e+07	2.17981e+07	2.00787e+07	2.04037e+07	2.11756e+07	2.06162e+07	1.8163e+07	2.06551e+07	2.21814e+07	1.83865e+07	1.94509e+07	1.99276e+07	2.17627e+07	2.11585e+07	1.97925e+07	1.46312e+07	4.18055e+07	1.11911e+07	3.69468e+07	2.53749e+07	4.33013e+07	2.9226e+07	3.08247e+07	6.08425e+07	3.2067e+07	2.59993e+07	2.00267e+07	1.91657e+07
neg-M327T124	327.253	2.07193	hmdb::Docosahexaenoic acid; E10; true; HMDB0002183	327.233	[M-H]-	788.841	815.991	800	49.50491:0 49.50523:0 49.50557:0 49.5059:0 59.00993:0 59.01035:0 59.01078:0 59.01122:0 59.01164:1313 59.01207:5377 59.0125:17157 59.01294:39297 59.01336:63566 59.01379:72887 59.01423:51732 59.01465:28199 59.01508:7984 59.01551:1249 59.01588:0 59.01631:0 59.01674:0 59.01717:0 59.42949:0 59.42993:0 59.43036:0 59.4308:0 59.43123:1138 59.43166:1776 59.4321:1962 59.43253:1600 59.43297:910 59.43347:0 5…	Docosahexaenoic acid	C22H32O2	Lipids and lipid-like molecules	Fatty Acyls	HMDB0002183	C06429	-	427725	379906	411125	415946	370268	392496	455403	445710	414780	506221	323078	367980	370458	454970	398991	419681	393774	403687	434208	278384	687508	201139	289219	380403	738961	84373	157734	487826	533292	222492	3.27053e+06	227074	98467.1
neg-M327T162	327.253	2.70755	lipidblast::FAHFA 19:0; FAHFA(16:0/3:0); [M-H]-	327.256	[M-H]-	772.502	849.749	1000	49.50463:0 49.50496:0 49.50529:0 49.50562:0 52.58615:0 52.58651:0 52.58687:0 52.58723:0 52.58759:824 52.58796:1650 52.58832:2239 52.58868:2202 52.58904:1552 52.5894:688 52.58981:0 52.59017:0 52.59053:0 52.5909:0 54.0914:0 54.09177:0 54.09215:0 54.09253:0 54.0929:1052 54.09328:1777 54.09366:2030 54.09404:1634 54.09441:852 54.09498:0 54.09536:0 54.09574:0 54.09612:0 63.26434:0 63.26482:0 63.26529:0…	FAHFA 19:0; FAHFA(16:0/3:0)	C19H36O4	Lipids and lipid-like molecules	Fatty Acyls	-	-	-	190362	190558	173149	176236	184537	176725	207515	230921	166166	191452	172423	200749	153813	186631	178820	197427	189352	193606	183715	103053	41137.2	77621.8	97774.7	80535.7	105240	59433.3	58162.8	133473	64798.9	59112.2	175774	55482.5	67376.2
neg-M327T182_2	327.289	3.02697	hmdb::2(R)-hydroxyicosanoic acid; E10; true; HMDB0061659	327.289	[M-H]-	656.66	580.521	500	49.50484:0 49.50517:0 49.5055:0 49.50583:0 61.30946:0 61.30991:0 61.31037:0 61.31083:0 61.31128:1099 61.31174:1931 61.31219:2248 61.31264:1845 61.3131:1000 61.31361:0 61.31406:0 61.31452:0 61.31497:0 71.01029:0 71.01086:0 71.01143:0 71.01199:0 71.01256:939 71.01313:1991 71.01369:2771 71.01427:2713 71.01483:1829 71.01542:0 71.01599:0 71.01656:0 71.01713:0 75.74363:0 75.74426:0 75.74488:0 75.74551:…	2(R)-hydroxyicosanoic acid	C20H40O3	Lipids and lipid-like molecules	Fatty Acyls	HMDB0061659	null	-	2.73706e+06	2.6607e+06	2.6726e+06	2.73256e+06	2.63771e+06	2.62789e+06	2.73498e+06	2.68603e+06	2.77385e+06	2.84916e+06	2.65002e+06	2.61725e+06	2.73104e+06	2.66245e+06	2.85933e+06	2.62326e+06	2.70539e+06	2.57583e+06	2.75088e+06	1.05503e+06	1.08286e+06	1.77665e+06	1.20299e+06	1.24908e+07	5.27981e+06	1.30908e+06	1.83201e+06	3.75135e+06	1.23902e+07	1.77139e+06	4.67985e+06	3.02992e+06	1.55e+06
neg-M329T149	329.248	2.48348	hmdb::4,8,12,15,19-Docosapentaenoic acid; E10; true; HMDB0039133	329.248	[M-H]-	848.828	836.035	600	49.50481:0 49.50514:0 49.50547:0 49.5058:0 58.67638:0 58.6768:0 58.67723:0 58.67765:0 58.67808:1041 58.67851:1827 58.67894:2095 58.67936:1638 58.67979:779 58.68023:0 58.68065:0 58.68108:0 58.6815:0 59.0107:0 59.01113:0 59.01156:0 59.01199:0 59.01242:504 59.01285:1675 59.01328:3286 59.01371:4281 59.01414:3877 59.01457:2366 59.015:819 59.01565:0 59.01608:0 59.01651:0 59.01694:0 92.76974:0 92.77058:…	4,8,12,15,19-Docosapentaenoic acid	C22H34O2	Lipids and lipid-like molecules	Fatty Acyls	HMDB0039133	null	-	2.15343e+06	3.23146e+06	2.02058e+06	2.04643e+06	2.07558e+06	3.25024e+06	2.19979e+06	2.18302e+06	2.28767e+06	2.32679e+06	2.38189e+06	2.11049e+06	2.1182e+06	2.30055e+06	2.50397e+06	2.27287e+06	2.35166e+06	2.44629e+06	2.41026e+06	1.44978e+06	1.63079e+06	3.70458e+06	1.48366e+06	6.58572e+06	2.56045e+06	1.20256e+07	3.43244e+06	2.98162e+06	3.04993e+06	5.76368e+06	3.03946e+06	1.90544e+06	2.57819e+06
neg-M329T134	329.248	2.23465	hmdb::Docosapentaenoic acid (22n-6); E10; true; HMDB0001976	329.248	[M-H]-	722.385	846.352	800	49.50476:0 49.50508:0 49.50542:0 49.50575:0 56.72235:0 56.72276:0 56.72316:0 56.72357:0 56.72397:1299 56.72438:1787 56.72478:1894 56.72519:1519 56.72559:829 56.72607:0 56.72647:0 56.72688:0 56.72728:0 59.0107:0 59.01114:0 59.01157:0 59.01199:0 59.01242:413 59.01286:1768 59.01328:3790 59.01371:5060 59.01414:4572 59.01457:2770 59.015:1079 59.01551:0 59.01594:0 59.01637:0 59.0168:0 67.46117:0 67.461…	Docosapentaenoic acid (22n-6)	C22H34O2	Lipids and lipid-like molecules	Fatty Acyls	HMDB0001976	null	-	1.07458e+06	974496	884128	870429	764784	971260	948562	878171	935216	1.08046e+06	895934	877819	829254	969065	894020	1.02817e+06	844573	962860	911781	804384	533304	2.11261e+06	282668	2.20577e+06	876208	3.69274e+06	894250	1.0252e+06	1.83643e+06	1.61318e+06	663586	517978	732953
neg-M331T171	331.264	2.85427	hmdb::Adrenic acid; E10; true; HMDB0002226	331.264	[M-H]-	853.257	749.784	600	49.50483:0 49.50515:0 49.50549:0 49.50582:0 59.01114:0 59.01156:0 59.01199:0 59.01242:0 59.01286:1277 59.01328:2648 59.01371:3527 59.01414:3287 59.01457:2128 59.015:867 59.01549:0 59.01592:0 59.01635:0 59.01678:0 70.26376:0 70.26432:0 70.26488:0 70.26544:0 70.266:1293 70.26656:1731 70.26711:1918 70.26767:1664 70.26823:1027 70.26895:0 70.26951:0 70.27007:0 70.27062:0 92.7689:0 92.76974:0 92.77059:…	Adrenic acid	C22H36O2	Lipids and lipid-like molecules	Fatty Acyls	HMDB0002226	C16527	-	731856	713161	655235	642960	736855	679535	750802	713383	639661	733196	691304	750416	776072	657167	654827	695472	697383	718008	689202	816329	467529	1.58938e+06	261204	1.32733e+06	690513	2.24703e+06	739530	794837	1.73328e+06	1.30083e+06	1.06789e+06	648533	865552
neg-M333T53	333.206	0.888825	hmdb::8alpha-8-Hydroxy-12-oxo-13-abieten-18-oic acid; E10; true; HMDB0035878	333.206	[M-H]-	889.435	958.696	800	49.50482:0 49.50515:0 49.50548:0 49.50581:0 59.01027:0 59.0107:0 59.01113:0 59.01156:0 59.01199:852 59.01242:2057 59.01285:5589 59.01328:9786 59.01371:12588 59.01414:9566 59.01457:5375 59.015:1746 59.01543:565 59.01603:0 59.01646:0 59.0169:0 59.01732:0 83.04533:0 83.04604:0 83.04676:0 83.04748:0 83.04819:649 83.04891:1998 83.04963:3424 83.05035:3939 83.05106:3197 83.05178:1788 83.0525:587 83.0529…	8alpha-8-Hydroxy-12-oxo-13-abieten-18-oic acid	C20H30O4	Lipids and lipid-like molecules	Prenol lipids	HMDB0035878	null	-	1.27806e+06	1.27806e+06	1.27806e+06	1.27806e+06	1.27806e+06	1.27806e+06	1.27806e+06	1.27806e+06	1.27806e+06	1.27806e+06	1.27806e+06	1.27806e+06	1.27806e+06	1.27806e+06	1.27806e+06	1.27806e+06	1.27806e+06	1.27806e+06	1.27806e+06	8.83211e+06	610848	980056	1.60863e+06	6.24807e+06	560499	411739	306465	1.68198e+06	4.80312e+06	1.67968e+06	1.04616e+07	1.34014e+06	2.05874e+06
neg-M335T63	335.222	1.05622	hmdb::5,15-DiHETE; E10; true; HMDB0010216	335.223	[M-H]-	485.183	912.769	833.333	49.50464:0 49.50497:0 49.5053:0 49.50563:0 53.05212:0 53.05249:0 53.05286:0 53.05322:0 53.05359:1049 53.05396:1813 53.05432:2218 53.05469:2010 53.05505:1313 53.05544:0 53.0558:0 53.05617:0 53.05653:0 53.55107:0 53.55144:0 53.55181:0 53.55218:0 53.55255:604 53.55293:1502 53.5533:1969 53.55367:1691 53.55404:931 53.55458:0 53.55495:0 53.55532:0 53.55569:0 59.01113:0 59.01156:0 59.01199:0 59.01242:0 …	5,15-DiHETE	C20H32O4	Lipids and lipid-like molecules	Fatty Acyls	HMDB0010216	null	-	1.89678e+06	1.67565e+06	1.70294e+06	1.95239e+06	1.66256e+06	1.7732e+06	1.8027e+06	1.85158e+06	1.89734e+06	1.83791e+06	2.18765e+06	1.75051e+06	1.62543e+06	1.86473e+06	1.7144e+06	1.85886e+06	1.97432e+06	1.77842e+06	1.61259e+06	1.22035e+06	1.90419e+06	2.28395e+06	1.4708e+06	2.66729e+06	2.31449e+06	932084	624863	2.1991e+06	2.07251e+06	1.60801e+06	7.19869e+06	1.84025e+06	1.50679e+06
neg-M335T46_2	335.222	0.764168	inhouse::Prostaglandin A1; false; [M-H]-	335.223	[M-H]-	717.614	800.139	666.667	49.50463:0 49.50496:0 49.50529:0 49.50562:0 52.70678:0 52.70714:0 52.7075:0 52.70787:0 52.70823:941 52.70859:1688 52.70895:2015 52.70932:1744 52.70968:1057 52.71029:0 52.71065:0 52.71101:0 52.71137:0 64.94882:0 64.94932:0 64.94981:0 64.95031:0 64.95081:1446 64.9513:5743 64.95181:11221 64.9523:16209 64.9528:13886 64.95329:8038 64.95379:2650 64.95428:126 64.95483:0 64.95533:0 64.95583:0 64.95632:0 …	Prostaglandin A1	C20H32O4	Lipids and lipid-like molecules	Fatty Acyls	HMDB0002656	C04685	-	1.23531e+06	1.45964e+06	1.25311e+06	1.5149e+06	1.14045e+06	914559	1.38433e+06	1.21488e+06	1.27181e+06	1.31594e+06	1.44929e+06	1.14389e+06	1.30731e+06	1.10123e+06	1.33543e+06	1.36615e+06	1.21386e+06	1.14955e+06	1.37532e+06	1.34492e+07	711715	686423	2.08503e+06	789073	2.477e+06	350435	806428	1.397e+06	481691	703599	2.4659e+06	615097	373808
neg-M337T67	337.237	1.11856	hmdb::6,7-dihydro-12-epi-LTB4; E10; true; HMDB0012838	337.238	[M-H]-	886.237	879.166	666.667	49.5046:0 49.50493:0 49.50526:0 49.50559:0 51.74154:0 51.74189:0 51.74225:0 51.7426:0 51.74295:1219 51.74331:1803 51.74366:1916 51.74401:1457 51.74437:716 51.74474:0 51.74509:0 51.74545:0 51.7458:0 52.43711:0 52.43747:0 52.43783:0 52.43819:0 52.43855:926 52.43891:1749 52.43927:2076 52.43963:1676 52.43999:854 52.44035:0 52.44072:0 52.44107:0 52.44143:0 52.635:0 52.63536:0 52.63573:0 52.63609:0 52.…	6,7-dihydro-12-epi-LTB4	C20H34O4	Lipids and lipid-like molecules	Fatty Acyls	HMDB0012838	null	-	4.07405e+06	2.91643e+06	4.09842e+06	4.16524e+06	4.39094e+06	4.15432e+06	4.05688e+06	3.90226e+06	4.08123e+06	4.22181e+06	4.33347e+06	4.18899e+06	4.15261e+06	4.2993e+06	2.85144e+06	4.07231e+06	4.17529e+06	3.97193e+06	4.07347e+06	4.59282e+06	4.4292e+06	2.7982e+06	2.19681e+06	4.13694e+06	4.93206e+06	1.49982e+06	1.52162e+06	3.29442e+06	3.98565e+06	2.58988e+06	9.7853e+06	3.42356e+06	3.96773e+06
neg-M337T45	337.238	0.755055	hmdb::14,15-DiHETrE; E10; true; HMDB0002265	337.231	[M-H]-	558.15	749.919	428.571	49.50473:0 49.50505:0 49.50539:0 49.50571:0 55.76712:0 55.76751:0 55.76791:0 55.7683:0 55.7687:719 55.76909:1502 55.76949:1929 55.76988:1721 55.77028:1046 55.7707:0 55.7711:0 55.77149:0 55.77188:0 56.6406:0 56.641:0 56.64141:0 56.64181:0 56.64222:718 56.64262:1748 56.64302:2462 56.64343:2368 56.64383:1592 56.64424:700 56.64474:0 56.64515:0 56.64555:0 56.64595:0 62.66214:0 62.66261:0 62.66308:0 62…	14,15-DiHETrE	C20H34O4	Lipids and lipid-like molecules	Fatty Acyls	HMDB0002265	C14775	-	896002	762805	844241	1.06214e+06	936276	863663	850795	626661	848551	766659	1.08258e+06	800230	945766	608817	933630	902369	966293	710166	1.01013e+06	1.48153e+07	294691	363458	1.60341e+06	1.26126e+06	1.08382e+06	502287	257996	955633	468757	257487	905016	1.03605e+06	1.36746e+06
neg-M343T61	343.227	1.02378	hmdb::10-HDoHE; E10; true; HMDB0060037	343.227	[M-H]-	597.914	859.727	833.333	49.50457:0 49.5049:0 49.50523:0 49.50556:0 50.54567:0 50.54601:0 50.54634:0 50.54669:0 50.54703:1074 50.54737:1856 50.54771:2059 50.54805:1556 50.54839:739 50.54898:0 50.54932:0 50.54966:0 50.55:0 58.71433:0 58.71476:0 58.71519:0 58.71561:0 58.71604:920 58.71646:1687 58.71689:2026 58.71732:1692 58.71775:937 58.71824:0 58.71866:0 58.71909:0 58.71951:0 59.01032:0 59.01075:0 59.01118:0 59.01161:0 59…	10-HDoHE	C22H32O3	Lipids and lipid-like molecules	Fatty Acyls	HMDB0060037	null	-	6.35042e+06	6.85827e+06	6.31267e+06	6.27219e+06	6.60486e+06	6.42706e+06	6.56613e+06	6.49822e+06	6.71485e+06	6.28158e+06	6.35853e+06	6.5419e+06	6.27194e+06	6.88897e+06	6.3592e+06	6.43195e+06	6.51315e+06	6.51381e+06	6.44058e+06	2.26631e+07	9.89204e+06	2.69925e+06	3.82237e+06	1.20217e+06	1.03001e+07	4.34906e+06	480918	1.20585e+07	2.40615e+06	4.02065e+06	1.11619e+07	623207	4.63018e+06
neg-M343T55	343.248	0.91873	hmdb::10-HDoHE; E10; true; HMDB0060037	343.227	[M-H]-	597.914	859.727	833.333	49.50457:0 49.5049:0 49.50523:0 49.50556:0 50.54567:0 50.54601:0 50.54634:0 50.54669:0 50.54703:1074 50.54737:1856 50.54771:2059 50.54805:1556 50.54839:739 50.54898:0 50.54932:0 50.54966:0 50.55:0 58.71433:0 58.71476:0 58.71519:0 58.71561:0 58.71604:920 58.71646:1687 58.71689:2026 58.71732:1692 58.71775:937 58.71824:0 58.71866:0 58.71909:0 58.71951:0 59.01032:0 59.01075:0 59.01118:0 59.01161:0 59…	10-HDoHE	C22H32O3	Lipids and lipid-like molecules	Fatty Acyls	HMDB0060037	null	-	191585	138430	174886	183204	176071	197405	197391	191887	184889	119966	225565	191811	185609	152312	196706	175527	175026	193290	160085	112511	179837	177447	86336	790390	221937	84262.6	49689.7	121132	327028	128953	418602	48038.7	129152
neg-M345T66	345.242	1.09279	hmdb::ent-17-Acetoxy-16b-kauran-19-al; E10; true; HMDB0036722	345.242	[M-H]-	706.191	704.446	500	49.50482:0 49.50515:0 49.50548:0 49.50581:0 59.0107:0 59.01113:0 59.01156:0 59.01199:0 59.01242:644 59.01285:2047 59.01328:3951 59.01371:5171 59.01414:4819 59.01457:3185 59.015:1410 59.0155:0 59.01593:0 59.01636:0 59.01678:0 67.08128:0 67.0818:0 67.08233:0 67.08285:0 67.08337:1025 67.08389:1889 67.08441:2222 67.08493:1821 67.08545:997 67.08598:0 67.08649:0 67.08701:0 67.08754:0 68.78667:0 68.7872…	ent-17-Acetoxy-16b-kauran-19-al	C22H34O3	Lipids and lipid-like molecules	Prenol lipids	HMDB0036722	null	-	3.49999e+06	2.79884e+06	3.06023e+06	3.51742e+06	3.04529e+06	2.92151e+06	3.34363e+06	3.07411e+06	3.5787e+06	2.71634e+06	3.13495e+06	3.34609e+06	3.10388e+06	3.45643e+06	2.89009e+06	3.11034e+06	2.87e+06	4.01484e+06	2.80339e+06	1.44476e+07	2.09019e+06	1.2573e+06	2.46439e+06	494800	6.49465e+06	3.769e+06	219703	3.19236e+06	299928	2.30492e+06	3.24794e+06	290697	1.97172e+06
neg-M347T78	347.258	1.29278	hmdb::ent-16b,19-Kauranediol 19-acetate; E10; true; HMDB0036801	347.258	[M-H]-	714.191	747.235	444.445	49.50465:0 49.50499:0 49.50532:0 49.50565:0 53.56667:0 53.56705:0 53.56742:0 53.56779:0 53.56816:911 53.56853:1667 53.5689:2103 53.56928:1955 53.56965:1308 53.57011:0 53.57048:0 53.57085:0 53.57123:0 56.55781:0 56.55822:0 56.55862:0 56.55902:0 56.55943:1072 56.55983:1779 56.56023:2039 56.56063:1700 56.56104:1003 56.56145:0 56.56185:0 56.56225:0 56.56266:0 56.6503:0 56.6507:0 56.65111:0 56.65151:0…	ent-16b,19-Kauranediol 19-acetate	C22H36O3	Lipids and lipid-like molecules	Prenol lipids	HMDB0036801	null	-	2.30093e+06	2.43144e+06	2.11355e+06	2.23456e+06	2.52366e+06	2.32336e+06	2.35302e+06	2.3267e+06	2.46226e+06	2.10514e+06	2.35915e+06	2.31762e+06	2.27606e+06	2.42328e+06	2.32384e+06	2.31999e+06	2.41191e+06	2.19495e+06	2.33776e+06	1.11532e+07	2.80733e+06	1.24004e+06	1.15069e+06	273154	3.19345e+06	1.93318e+06	159861	1.27346e+06	151898	2.64089e+06	4.55242e+06	404924	3.12885e+06
neg-M349T70	349.237	1.1675	hmdb::Pregnanetriolone; E10; true; HMDB0041997	349.238	[M-H]-	797.062	908.177	833.333	49.50482:0 49.50515:0 49.50548:0 49.50581:0 58.75788:0 58.75831:0 58.75874:0 58.75916:0 58.75959:895 58.76002:1823 58.76044:2303 58.76087:2027 58.7613:1219 58.76173:0 58.76216:0 58.76258:0 58.76301:0 59.01114:0 59.01157:0 59.01199:0 59.01242:0 59.01286:1304 59.01328:2081 59.01371:2431 59.01414:2136 59.01458:1358 59.015:0 59.01543:0 59.01586:0 59.01629:0 60.19228:0 60.19273:0 60.19317:0 60.19361:0…	Pregnanetriolone	C21H34O4	Lipids and lipid-like molecules	Sterol Lipids	HMDB0041997	C15368	-	2.68192e+06	2.49786e+06	2.67093e+06	2.59201e+06	2.63502e+06	2.64375e+06	2.5433e+06	2.63566e+06	2.6237e+06	2.63955e+06	2.6122e+06	2.54366e+06	2.70002e+06	2.58947e+06	2.59451e+06	2.63027e+06	2.59533e+06	2.62259e+06	2.6192e+06	1.92572e+06	2.78202e+06	1.98738e+06	2.13863e+06	1.79306e+06	2.74981e+06	998714	644843	2.33962e+06	1.48304e+06	1.58801e+06	8.5665e+06	2.38305e+06	2.99955e+06
neg-M351T63	351.219	1.04989	inhouse::Lipoxin A4; false; [M-H]-	351.218	[M-H]-	844.097	836.59	500	49.50483:0 49.50516:0 49.50549:0 49.50582:0 59.05759:0 59.05802:0 59.05845:0 59.05888:0 59.05931:1053 59.05974:1734 59.06017:2012 59.0606:1719 59.06104:1029 59.06151:0 59.06194:0 59.06237:0 59.06281:0 64.96671:0 64.9672:0 64.9677:0 64.96819:0 64.96869:398 64.96918:1772 64.96968:3538 64.97018:4673 64.97067:4430 64.97117:3045 64.97167:1477 64.97217:0 64.97266:0 64.97316:0 64.97366:0 65.00397:0 65.0…	Lipoxin A4	C20H32O5	Lipids and lipid-like molecules	Fatty Acyls	HMDB0004385	C06314	-	603224	491068	507024	464052	472852	482363	482367	530837	489225	496220	570805	684764	506248	546684	634457	126814	620586	665555	719094	1.07799e+06	585927	289892	782228	246513	1.12758e+06	127892	103592	1.44795e+06	206565	218937	7.85118e+06	743801	595652
neg-M351T78	351.253	1.30168	lipidblast::FAHFA 21:2; FAHFA(17:2/4:0); [M-H]-	351.253	[M-H]-	302.225	794.703	500	49.50473:0 49.50506:0 49.50539:0 49.50572:0 55.83274:0 55.83314:0 55.83353:0 55.83393:0 55.83432:952 55.83472:1656 55.83511:1964 55.83551:1660 55.83591:944 55.83641:0 55.83681:0 55.8372:0 55.8376:0 60.84953:0 60.84998:0 60.85043:0 60.85088:0 60.85133:1049 60.85178:2023 60.85223:2343 60.85268:1793 60.85313:835 60.85358:0 60.85403:0 60.85448:0 60.85493:0 63.58861:0 63.58909:0 63.58957:0 63.59005:0 …	FAHFA 21:2; FAHFA(17:2/4:0)	C21H36O4	Lipids and lipid-like molecules	Fatty Acyls	-	-	-	4.37323e+06	4.21026e+06	2.69167e+06	3.03947e+06	2.38579e+06	4.02235e+06	4.10851e+06	4.26171e+06	2.87319e+06	4.61086e+06	3.12604e+06	2.77447e+06	4.58577e+06	3.34008e+06	4.37823e+06	4.45075e+06	3.77405e+06	2.81148e+06	2.58169e+06	1.81805e+06	3.26109e+06	2.22986e+06	1.25075e+06	1.78038e+06	5.37883e+06	1.68808e+06	1.1596e+06	2.07357e+06	2.71403e+06	3.39522e+06	7.35546e+06	1.39282e+06	2.13418e+06
neg-M355T215	355.285	3.57597	lipidblast::FAHFA 21:0; FAHFA(18:0/3:0); [M-H]-	355.291	[M-H]-	615.978	855.971	1000	49.50475:0 49.50508:0 49.50541:0 49.50574:0 56.38557:0 56.38597:0 56.38637:0 56.38677:0 56.38718:1125 56.38758:1848 56.38798:2089 56.38838:1705 56.38878:945 56.38923:0 56.38963:0 56.39004:0 56.39044:0 58.05981:0 58.06023:0 58.06065:0 58.06107:0 58.06149:956 58.06191:1759 58.06233:2267 58.06275:2167 58.06317:1507 58.06366:0 58.06408:0 58.0645:0 58.06492:0 64.88732:0 64.88782:0 64.88831:0 64.88881:…	FAHFA 21:0; FAHFA(18:0/3:0)	C21H40O4	Lipids and lipid-like molecules	Fatty Acyls	-	-	-	59390.9	61199.3	55660.9	55952.5	52993.1	54118.6	58925.3	60840.6	56828.6	57645.4	57017.7	57310.3	50877.1	59517.1	55058.3	59117.3	59504.7	55377.2	57371.1	17788.9	8291.8	15506.6	28659.7	19069.9	24238.7	8420.36	8781.57	25789.9	11513.3	10412.7	32808.3	7782.41	7740.9
neg-M367T36_2	367.157	0.602084	inhouse::Epitestosterone sulfate; false; [M-H]-	367.157	[M-H]-	647.289	839.674	1000	49.50459:0 49.50492:0 49.50525:0 49.50558:0 51.41799:0 51.41834:0 51.41869:0 51.41904:0 51.41939:2265 51.41973:4016 51.42009:4684 51.42044:3716 51.42078:1808 51.42128:0 51.42163:0 51.42199:0 51.42233:0 56.39641:0 56.39681:0 56.39721:0 56.39761:0 56.39801:1751 56.39841:3587 56.39882:4567 56.39922:3963 56.39962:2151 56.40008:0 56.40048:0 56.40088:0 56.40128:0 58.27816:0 58.27859:0 58.27901:0 58.279…	Epitestosterone sulfate	C19H28O5S	Lipids and lipid-like molecules	Sterol Lipids	HMDB0013230	NA	-	1.07646e+07	1.05523e+07	1.14057e+07	1.02114e+07	1.19333e+07	1.15556e+07	1.16157e+07	1.26177e+07	1.18777e+07	1.08261e+07	8.7005e+06	1.04175e+07	8.86303e+06	1.37958e+07	1.11409e+07	1.1177e+07	1.14199e+07	1.24046e+07	1.02012e+07	1.93038e+07	1.872e+06	3.43673e+07	2.19209e+07	3.01924e+06	2.68278e+07	8.24178e+06	9.45492e+06	1.15833e+07	79667.9	4.80529e+07	5.06681e+06	1.36951e+07	1.7413e+06
neg-M369T36_3	369.154	0.604879	inhouse::5.alpha.-Androstan-3.beta.-ol-17-one sulfate; false; [M-H]-	369.171	[M-H]-	830.756	841.435	1000	49.5047:0 49.50503:0 49.50536:0 49.50569:0 55.07962:0 55.08:0 55.08039:0 55.08078:0 55.08117:1162 55.08155:2470 55.08194:3343 55.08233:3138 55.08272:1951 55.08334:0 55.08373:0 55.08412:0 55.08451:0 89.01671:0 89.0175:0 89.0183:0 89.0191:0 89.01989:2396 89.02069:3341 89.02148:16663 89.02228:63213 89.02308:125743 89.02387:189240 89.02467:179896 89.02547:114189 89.02626:53386 89.02706:15887 89.02785…	5.alpha.-Androstan-3.beta.-ol-17-one sulfate	C19H30O5S	Lipids and lipid-like molecules	Sterol Lipids	NA	NA	-	9.57798e+06	8.953e+06	9.92238e+06	8.77539e+06	1.0345e+07	9.5247e+06	9.28811e+06	1.01692e+07	9.61824e+06	9.33887e+06	8.95174e+06	9.64432e+06	8.95019e+06	1.10805e+07	8.8678e+06	9.3848e+06	9.38708e+06	9.84806e+06	9.39126e+06	4.43282e+07	592840	1.13978e+07	1.75379e+07	5.34921e+07	8.24936e+06	933246	3.29183e+06	3.04111e+06	3.24842e+07	1.10097e+07	1.19514e+07	6.29099e+06	4.01505e+07
neg-M369T37_2	369.173	0.616698	inhouse::5.alpha.-Androstan-3.beta.-ol-17-one sulfate; false; [M-H]-	369.171	[M-H]-	830.756	841.435	1000	49.5047:0 49.50503:0 49.50536:0 49.50569:0 55.07962:0 55.08:0 55.08039:0 55.08078:0 55.08117:1162 55.08155:2470 55.08194:3343 55.08233:3138 55.08272:1951 55.08334:0 55.08373:0 55.08412:0 55.08451:0 89.01671:0 89.0175:0 89.0183:0 89.0191:0 89.01989:2396 89.02069:3341 89.02148:16663 89.02228:63213 89.02308:125743 89.02387:189240 89.02467:179896 89.02547:114189 89.02626:53386 89.02706:15887 89.02785…	5.alpha.-Androstan-3.beta.-ol-17-one sulfate	C19H30O5S	Lipids and lipid-like molecules	Sterol Lipids	NA	NA	-	1.23942e+07	1.21616e+07	1.18082e+07	1.10464e+07	1.27187e+07	1.20301e+07	1.18564e+07	1.29735e+07	1.24513e+07	1.12617e+07	1.15547e+07	1.26841e+07	1.07448e+07	1.38265e+07	1.1947e+07	1.17466e+07	1.18766e+07	1.21276e+07	1.21087e+07	4.82601e+07	639114	3.25913e+07	1.92624e+07	4.84179e+06	2.43124e+07	2.35644e+07	3.22956e+07	8.244e+06	3.43492e+07	3.65446e+07	1.29081e+07	8.84596e+06	4.8363e+06
neg-M369T114	369.244	1.8966	hmdb::3-Oxo-4,6-choladienoic acid; E10; true; HMDB0000476	369.244	[M-H]-	789.873	673.66	500	49.50482:0 49.50515:0 49.50548:0 49.50581:0 58.97461:0 58.97504:0 58.97546:0 58.97589:0 58.97632:840 58.97675:1858 58.97718:2587 58.97761:2530 58.97804:1730 58.97847:0 58.9789:0 58.97933:0 58.97976:0 60.38406:0 60.38451:0 60.38495:0 60.3854:0 60.38584:1100 60.38628:1805 60.38673:2079 60.38718:1757 60.38762:1048 60.38814:0 60.38859:0 60.38903:0 60.38948:0 71.00974:0 71.0103:0 71.01087:0 71.01144:0…	3-Oxo-4,6-choladienoic acid	C24H34O3	Lipids and lipid-like molecules	Sterol Lipids	HMDB0000476	null	-	1.18817e+07	1.12598e+07	1.22175e+07	1.24393e+07	1.30953e+07	1.20767e+07	1.24543e+07	1.2612e+07	1.60484e+07	8.33795e+06	1.19515e+07	1.42473e+07	1.00998e+07	1.41845e+07	1.32144e+07	1.19715e+07	1.15769e+07	1.19431e+07	1.25621e+07	1.92803e+07	1.51155e+07	9.82668e+06	4.18745e+07	2.07913e+07	6.44017e+07	1.76995e+07	1.45603e+07	4.18211e+07	1.39387e+07	7.73979e+06	1.86436e+07	6.66902e+06	2.62173e+07
neg-M378T76	378.24	1.27033	inhouse::D-erythro-Sphingosine-1-phosphate; false; [M-H]-	378.24	[M-H]-	624.087	610.027	750	49.50455:0 49.50488:0 49.50521:0 49.50554:0 50.19646:0 50.1968:0 50.19713:0 50.19747:0 50.19781:1111 50.19815:1797 50.19848:2069 50.19882:1677 50.19916:847 50.19978:0 50.20011:0 50.20045:0 50.20079:0 62.18041:0 62.18087:0 62.18134:0 62.1818:0 62.18227:1104 62.18273:1836 62.1832:2115 62.18366:1798 62.18413:1121 62.18465:0 62.18511:0 62.18558:0 62.18604:0 67.24937:0 67.24989:0 67.25041:0 67.25094:0…	D-erythro-Sphingosine-1-phosphate	C18H38NO5P	Lipids and lipid-like molecules	Sphingolipids	HMDB0000277	C06124	-	8.68688e+06	7.67372e+06	1.19292e+07	1.2889e+07	1.03127e+07	1.27586e+07	1.31614e+07	9.26265e+06	1.40454e+07	9.54226e+06	9.8599e+06	1.0965e+07	5.7729e+06	1.68516e+07	1.15676e+07	9.67277e+06	1.36016e+07	9.03052e+06	1.00246e+07	1.75963e+06	9.03787e+06	1.53153e+07	5.00102e+06	1.27786e+07	9.00782e+06	1.49434e+07	1.08074e+07	3.41245e+06	7.75872e+06	1.55136e+07	1.31968e+07	1.78275e+07	2.08469e+07
neg-M387T71	387.253	1.17683	hmdb::7alpha-hydroxy-3-oxochol-4-en-24-oic Acid; E10; true; HMDB0062744	387.253	[M-H]-	838.79	639.46	500	49.5048:0 49.50513:0 49.50546:0 49.50579:0 58.18715:0 58.18756:0 58.18799:0 58.18841:0 58.18883:1199 58.18925:2047 58.18967:2331 58.19009:1804 58.19051:855 58.19096:0 58.19138:0 58.1918:0 58.19222:0 59.01114:0 59.01157:0 59.012:0 59.01243:0 59.01286:1079 59.01329:2373 59.01372:3297 59.01414:3172 59.01458:2089 59.01501:811 59.01558:0 59.01601:0 59.01644:0 59.01687:0 77.30399:0 77.30463:0 77.30528:…	7alpha-hydroxy-3-oxochol-4-en-24-oic Acid	C24H36O4	Lipids and lipid-like molecules	Sterol Lipids	HMDB0062744	null	-	1.81009e+06	1.69555e+06	1.63323e+06	1.59196e+06	1.6523e+06	1.67969e+06	1.789e+06	1.73827e+06	1.61002e+06	1.71068e+06	1.71639e+06	1.68525e+06	1.75699e+06	1.71285e+06	1.80305e+06	1.65818e+06	1.87804e+06	1.45302e+06	1.66511e+06	1.3988e+06	1.19277e+06	1.06758e+06	1.20152e+06	3.07677e+06	1.92333e+06	876235	336401	1.40241e+06	950507	1.08372e+06	1.84927e+06	1.49659e+06	1.72046e+06
neg-M389T87	389.269	1.44307	hmdb::Nutriacholic acid; E10; true; HMDB0000467	389.268	[M-H]-	675.739	763.371	833.333	49.5047:0 49.50504:0 49.50536:0 49.5057:0 54.98477:0 54.98516:0 54.98554:0 54.98593:0 54.98632:822 54.9867:1665 54.98709:2223 54.98748:2136 54.98786:1465 54.98836:0 54.98874:0 54.98913:0 54.98952:0 58.4914:0 58.49183:0 58.49225:0 58.49267:0 58.4931:922 58.49352:1681 58.49395:2068 58.49437:1821 58.49479:1093 58.49524:0 58.49566:0 58.49608:0 58.49651:0 59.0107:0 59.01114:0 59.01157:0 59.01199:0 59.…	Nutriacholic acid	C24H38O4	Lipids and lipid-like molecules	Sterol Lipids	HMDB0000467	null	-	5.88461e+06	5.55315e+06	5.9648e+06	5.37903e+06	5.87622e+06	5.1998e+06	5.81913e+06	5.65883e+06	5.48289e+06	7.87111e+06	6.17047e+06	5.91084e+06	5.57417e+06	5.53019e+06	5.762e+06	5.18005e+06	6.06436e+06	5.12109e+06	6.27978e+06	7.10878e+06	6.03894e+06	5.08138e+06	4.03857e+06	8.19387e+06	5.87981e+06	3.36499e+06	1.62252e+06	7.81563e+06	3.79858e+06	5.84942e+06	9.03666e+06	6.41873e+06	8.32001e+06
neg-M391T74	391.227	1.2393	hmdb::CPA(16:0/0:0); E10; true; HMDB0007003	391.225	[M-H]-	794.282	696.197	428.571	49.50466:0 49.50499:0 49.50532:0 49.50565:0 53.75867:0 53.75904:0 53.75941:0 53.75979:0 53.76016:970 53.76054:1688 53.76091:2012 53.76128:1733 53.76166:1032 53.76207:0 53.76244:0 53.76281:0 53.76319:0 54.91755:0 54.91793:0 54.91832:0 54.9187:0 54.91909:985 54.91948:1717 54.91986:2014 54.92025:1676 54.92063:945 54.92112:0 54.92151:0 54.9219:0 54.92228:0 58.42061:0 58.42103:0 58.42146:0 58.42188:0 …	CPA(16:0/0:0)	C19H37O6P	Lipids and lipid-like molecules	Glycerophospholipids	HMDB0007003	null	-	1.06188e+06	1.01345e+06	1.0123e+06	1.03819e+06	979228	1.04257e+06	1.02034e+06	1.01052e+06	1.05407e+06	994333	1.0301e+06	1.03899e+06	1.00403e+06	1.03692e+06	1.01843e+06	1.0332e+06	951257	1.0748e+06	1.03989e+06	7.24647e+06	1.40543e+06	1.78181e+06	2.36209e+06	573936	6.09865e+06	508422	400344	5.27403e+06	1.14724e+06	766463	1.70306e+06	577315	809657
neg-M391T128	391.261	2.13837	hmdb::Allochenodeoxycholic acid; E10; true; HMDB0000514	391.285	[M-H]-	658.167	719.763	833.333	49.50456:0 49.50489:0 49.50522:0 49.50555:0 50.4008:0 50.40113:0 50.40147:0 50.40181:0 50.40215:815 50.40249:1650 50.40283:2087 50.40317:1867 50.40351:1182 50.40411:0 50.40445:0 50.40479:0 50.40513:0 59.01027:0 59.0107:0 59.01113:0 59.01156:0 59.01199:1199 59.01242:4225 59.01285:9239 59.01328:14755 59.01371:15770 59.01414:10245 59.01457:4800 59.015:403 59.01565:0 59.01608:0 59.01651:0 59.01694:0 …	Allochenodeoxycholic acid	C24H40O4	Lipids and lipid-like molecules	Sterol Lipids	HMDB0000514	null	-	219759	132315	178667	182234	178201	168280	184298	163707	201231	178476	156729	168053	173467	199209	175264	165885	255465	107237	201818	210322	72146.8	740828	146883	1.29962e+06	313813	4.65275e+06	445922	192685	367456	508494	534558	265992	274204
neg-M399T138	399.326	2.30784	hmdb::7a-Hydroxy-cholestene-3-one; E10; true; HMDB0001993	399.326	[M-H]-	492.271	724.967	500	49.5047:0 49.50503:0 49.50536:0 49.50569:0 54.96544:0 54.96582:0 54.96621:0 54.96659:0 54.96698:1072 54.96737:1785 54.96775:2131 54.96814:1895 54.96853:1216 54.96904:0 54.96942:0 54.96981:0 54.9702:0 59.01113:0 59.01156:0 59.01199:0 59.01242:0 59.01285:1511 59.01328:2389 59.01371:2471 59.01414:1685 59.01457:624 59.01505:0 59.01548:0 59.01591:0 59.01634:0 70.14326:0 70.14382:0 70.14438:0 70.14494:…	7a-Hydroxy-cholestene-3-one	C27H44O2	Lipids and lipid-like molecules	Sterol Lipids	HMDB0001993	C05455	-	3.72097e+06	3.87502e+06	3.69681e+06	3.74903e+06	3.83807e+06	3.6945e+06	3.6237e+06	3.75642e+06	3.81414e+06	3.55071e+06	3.892e+06	3.73347e+06	3.83581e+06	3.57173e+06	3.68293e+06	3.54479e+06	3.80537e+06	3.81931e+06	3.92083e+06	3.97725e+06	3.64062e+06	4.41566e+06	1.53734e+06	5.53215e+06	3.14903e+06	3.53711e+06	770471	3.99121e+06	1.21822e+06	6.81008e+06	6.24099e+06	2.10126e+06	4.46737e+06
neg-M405T138	405.264	2.30768	hmdb::3,7-Dihydroxy-12-oxocholanoic acid; E10; true; HMDB0000400	405.264	[M-H]-	797.407	598.761	666.667	49.50484:0 49.50517:0 49.5055:0 49.50583:0 60.97577:0 60.97622:0 60.97667:0 60.97712:0 60.97757:1044 60.97802:2008 60.97847:2445 60.97893:2044 60.97938:1118 60.97984:0 60.9803:0 60.98075:0 60.9812:0 61.45907:0 61.45953:0 61.45998:0 61.46044:0 61.4609:1228 61.46135:2291 61.46181:2782 61.46227:2365 61.46272:1363 61.46329:0 61.46375:0 61.4642:0 61.46466:0 79.33885:0 79.33952:0 79.34019:0 79.34087:0 …	3,7-Dihydroxy-12-oxocholanoic acid	C24H38O5	Lipids and lipid-like molecules	Sterol Lipids	HMDB0000400	null	-	3.76049e+07	3.78327e+07	3.74034e+07	3.86845e+07	3.91134e+07	3.82895e+07	3.78284e+07	3.85027e+07	3.98554e+07	3.6907e+07	3.80717e+07	3.76352e+07	3.71176e+07	3.84642e+07	3.94152e+07	3.66807e+07	3.92173e+07	3.70497e+07	3.91905e+07	7.34931e+06	2.88496e+07	6.08217e+07	4.02649e+07	1.1659e+07	7.52855e+07	2.16295e+07	1.00699e+07	9.20001e+07	6.82539e+07	1.97334e+07	3.19681e+07	4.16719e+07	4.37559e+07
neg-M405T72	405.263	1.19808	hmdb::3,7-Dihydroxy-12-oxocholanoic acid; E10; true; HMDB0000400	405.264	[M-H]-	815.046	847.48	1000	49.5047:0 49.50503:0 49.50536:0 49.50569:0 54.91369:0 54.91408:0 54.91446:0 54.91485:0 54.91523:1314 54.91562:2346 54.916:2808 54.91639:2399 54.91678:1436 54.91723:0 54.91761:0 54.918:0 54.91838:0 57.03192:0 57.03233:0 57.03273:0 57.03315:0 57.03355:1731 57.03396:2591 57.03437:2770 57.03478:2141 57.03519:1108 57.03566:0 57.03606:0 57.03647:0 57.03688:0 59.0107:0 59.01113:0 59.01156:0 59.01199:0 5…	3,7-Dihydroxy-12-oxocholanoic acid	C24H38O5	Lipids and lipid-like molecules	Sterol Lipids	HMDB0000400	null	-	1.75897e+06	1.20599e+06	1.15726e+06	1.21058e+06	1.24962e+06	1.05723e+06	1.28918e+06	1.23035e+06	1.30666e+06	1.62037e+06	1.26207e+06	1.32154e+06	1.39445e+06	1.34614e+06	1.26759e+06	1.20258e+06	1.33424e+06	1.1647e+06	1.27357e+06	398536	891986	1.10384e+06	1.06954e+06	890478	1.43864e+06	1.39102e+06	458432	673355	313154	1.38676e+06	1.90634e+06	807975	1.85447e+06
neg-M407T46_2	407.279	0.76614	massbank::Cholic acid; LC-ESI-QTOF; MS2; CE	407.28	[M-H]-	859.565	761.194	1000	49.50489:0 49.50522:0 49.50555:0 49.50588:0 69.03023:0 69.03078:0 69.03132:0 69.03186:0 69.03241:1410 69.03295:3685 69.03349:9844 69.03403:16599 69.03458:19170 69.03513:13288 69.03567:6937 69.03622:1783 69.03677:0 69.03731:0 69.03785:0 69.0384:0 72.89939:0 72.89998:0 72.90057:0 72.90116:0 72.90175:1356 72.90234:2385 72.90293:2821 72.90352:2363 72.90411:1325 72.90479:0 72.90538:0 72.90598:0 72.906…	Cholic acid	C24H40O5	Lipids and lipid-like molecules	Sterol Lipids	HMDB0000619	C00695	-	1.09094e+06	1.1393e+06	1.09906e+06	1.11659e+06	1.0681e+06	1.13719e+06	1.09901e+06	1.08232e+06	1.12698e+06	1.09668e+06	1.11757e+06	1.08493e+06	1.14302e+06	1.06391e+06	1.11957e+06	1.12069e+06	1.1252e+06	1.05718e+06	1.12761e+06	303277	199128	133779	325385	346871	69885	164387	309937	147331	1.83023e+06	115095	1.50397e+06	148177	289467
neg-M407T70	407.279	1.16577	hmdb::1b,3a,7a-Trihydroxy-5b-cholanoic acid; E10; true; HMDB0000414	407.279	[M-H]-	658.289	840.242	833.333	49.50482:0 49.50515:0 49.50548:0 49.50581:0 59.01113:0 59.01156:0 59.01199:0 59.01242:0 59.01285:1269 59.01328:2444 59.01371:2902 59.01414:2321 59.01457:1170 59.01498:0 59.01541:0 59.01584:0 59.01627:0 59.78733:0 59.78777:0 59.78821:0 59.78865:0 59.78908:1052 59.78952:1996 59.78996:2523 59.7904:2288 59.79084:1462 59.79141:0 59.79185:0 59.79229:0 59.79273:0 78.58956:0 78.59022:0 78.59088:0 78.5915…	1b,3a,7a-Trihydroxy-5b-cholanoic acid	C24H40O5	Lipids and lipid-like molecules	Sterol Lipids	HMDB0000414	null	-	1.8112e+06	1.71307e+06	1.75788e+06	1.85387e+06	1.74027e+06	1.77477e+06	1.77451e+06	1.77455e+06	1.77461e+06	1.77452e+06	1.77471e+06	1.77426e+06	1.77493e+06	1.77433e+06	1.77465e+06	1.77449e+06	1.74524e+06	1.83543e+06	1.74462e+06	586605	5.02561e+06	697343	2.12239e+06	1.99213e+06	2.08609e+06	1.60456e+06	536498	1.82651e+06	2.3558e+06	1.00712e+06	2.22968e+07	829017	971961
neg-M417T135	417.3	2.25755	hmdb::11'-Carboxy-alpha-chromanol; E10; true; HMDB0012515	417.303	[M-H]-	711.269	891.914	500	49.50466:0 49.50499:0 49.50532:0 49.50565:0 53.39828:0 53.39865:0 53.39902:0 53.39939:0 53.39976:1033 53.40013:1761 53.4005:2038 53.40087:1696 53.40124:975 53.40174:0 53.40211:0 53.40248:0 53.40285:0 57.78265:0 57.78306:0 57.78348:0 57.7839:0 57.78431:1212 57.78473:1980 57.78514:2199 57.78556:1712 57.78598:844 57.78643:0 57.78685:0 57.78727:0 57.78768:0 61.78428:0 61.78474:0 61.7852:0 61.78566:0 …	11'-Carboxy-alpha-chromanol	C26H42O4	Lipids and lipid-like molecules	Prenol lipids	HMDB0012515	null	-	1.9841e+06	1.9841e+06	1.9841e+06	1.9841e+06	1.9841e+06	1.9841e+06	1.9841e+06	1.9841e+06	1.9841e+06	1.9841e+06	1.9841e+06	1.9841e+06	1.9841e+06	1.9841e+06	1.9841e+06	1.9841e+06	1.9841e+06	1.9841e+06	1.9841e+06	1.97869e+06	1.4849e+06	1.77895e+06	1.10572e+06	6.06711e+06	1.89181e+06	1.80657e+06	358582	1.48912e+06	774155	2.2662e+06	3.13595e+06	2.10038e+06	2.61716e+06
neg-M417T107	417.3	1.78576	hmdb::11'-Carboxy-alpha-chromanol; E10; true; HMDB0012515	417.3	[M-H]-	774.279	861.315	666.667	49.50461:0 49.50494:0 49.50527:0 49.5056:0 51.9831:0 51.98346:0 51.98381:0 51.98417:0 51.98452:1337 51.98488:2049 51.98523:2332 51.98559:2021 51.98595:1280 51.98642:0 51.98678:0 51.98713:0 51.98749:0 55.95876:0 55.95916:0 55.95956:0 55.95995:0 55.96035:1235 55.96075:2183 55.96114:2623 55.96154:2291 55.96194:1452 55.96249:0 55.96289:0 55.96329:0 55.96368:0 70.52477:0 70.52533:0 70.52589:0 70.52645…	11'-Carboxy-alpha-chromanol	C26H42O4	Lipids and lipid-like molecules	Prenol lipids	HMDB0012515	null	-	7.91681e+06	7.74293e+06	8.32366e+06	7.971e+06	7.94535e+06	8.01637e+06	8.1177e+06	7.32774e+06	7.97358e+06	7.26586e+06	7.65389e+06	8.34976e+06	7.69949e+06	8.41002e+06	8.21707e+06	7.87923e+06	7.65548e+06	7.75142e+06	8.0976e+06	1.20359e+07	5.15134e+06	9.32252e+06	5.57515e+06	1.00101e+07	7.8387e+06	7.64963e+06	2.03985e+06	7.89603e+06	3.33111e+06	7.62578e+06	9.00511e+06	8.25833e+06	1.33006e+07
neg-M417T121	417.3	2.01437	hmdb::11'-Carboxy-alpha-chromanol; E10; true; HMDB0012515	417.302	[M-H]-	736.375	863.981	500	49.50457:0 49.50491:0 49.50524:0 49.50557:0 50.7302:0 50.73055:0 50.73088:0 50.73123:0 50.73157:1389 50.73191:2066 50.73226:2157 50.7326:1603 50.73294:757 50.73361:0 50.73396:0 50.7343:0 50.73464:0 67.53848:0 67.53901:0 67.53954:0 67.54006:0 67.54059:1279 67.54111:2081 67.54164:2371 67.54217:1999 67.54269:1195 67.54321:0 67.54374:0 67.54427:0 67.54479:0 69.02915:0 69.0297:0 69.03024:0 69.03078:0 …	11'-Carboxy-alpha-chromanol	C26H42O4	Lipids and lipid-like molecules	Prenol lipids	HMDB0012515	null	-	3.66959e+06	4.16435e+06	3.55525e+06	3.85943e+06	4.00844e+06	3.7799e+06	3.82029e+06	3.872e+06	3.8066e+06	3.92908e+06	3.90159e+06	3.54754e+06	4.01063e+06	4.16555e+06	3.90226e+06	3.94149e+06	3.75595e+06	3.71478e+06	3.73134e+06	3.75543e+06	3.66686e+06	3.07921e+06	2.75537e+06	5.16562e+06	4.32492e+06	3.41001e+06	958100	3.49039e+06	2.50953e+06	6.01776e+06	5.57348e+06	6.933e+06	4.44356e+06
neg-M423T181_2	423.347	3.02041	hmdb::(22E,24R)-Stigmasta-4,22-diene-3,6-dione; E10; true; HMDB0038656	423.329	[M-H]-	592.321	737.971	666.667	49.50475:0 49.50508:0 49.50541:0 49.50574:0 56.50018:0 56.50058:0 56.50098:0 56.50138:0 56.50179:1121 56.50219:2039 56.50259:2359 56.50299:1821 56.5034:809 56.50407:0 56.50447:0 56.50488:0 56.50528:0 91.82957:0 91.8304:0 91.83124:0 91.83207:0 91.83291:1090 91.83374:2111 91.83457:2582 91.83541:2204 91.83624:1277 91.8371:0 91.83794:0 91.83877:0 91.8396:0 92.7672:0 92.76804:0 92.76889:0 92.76974:0 9…	(22E,24R)-Stigmasta-4,22-diene-3,6-dione	C29H44O2	Lipids and lipid-like molecules	Sterol Lipids	HMDB0038656	null	-	1.41582e+07	1.36358e+07	1.36562e+07	1.33688e+07	1.38534e+07	1.31383e+07	1.40293e+07	1.36271e+07	1.30848e+07	1.36352e+07	1.39935e+07	1.27755e+07	1.3619e+07	1.37705e+07	1.38569e+07	1.40014e+07	1.36891e+07	1.31221e+07	1.3915e+07	9.67881e+06	1.47947e+07	1.89543e+07	1.05271e+07	1.08907e+07	1.34678e+07	1.41486e+07	2.82652e+06	1.88469e+07	7.17124e+06	1.51627e+07	1.95061e+07	1.07316e+07	1.52907e+07
neg-M429T59	429.3	0.99115	hmdb::24-Oxo-1alpha,25-dihydroxyvitamin D3; E10; true; HMDB0060128	429.299	[M-H]-	813.102	798.335	428.571	49.50472:0 49.50505:0 49.50538:0 49.50571:0 55.75369:0 55.75409:0 55.75448:0 55.75488:0 55.75527:1529 55.75566:2355 55.75606:2655 55.75645:2256 55.75685:1397 55.75733:0 55.75772:0 55.75812:0 55.75851:0 59.82373:0 59.82417:0 59.82461:0 59.82505:0 59.82549:934 59.82593:1826 59.82637:2302 59.82681:1997 59.82725:1116 59.82777:0 59.82821:0 59.82865:0 59.82909:0 67.18979:0 67.19031:0 67.19083:0 67.1913…	24-Oxo-1alpha,25-dihydroxyvitamin D3	C27H42O4	Lipids and lipid-like molecules	Sterol Lipids	HMDB0060128	null	-	4.11934e+06	3.89941e+06	4.02576e+06	3.7066e+06	4.10455e+06	4.27328e+06	3.79261e+06	4.2548e+06	3.90079e+06	3.94858e+06	3.77206e+06	4.0431e+06	3.89575e+06	4.1688e+06	3.72253e+06	4.06819e+06	4.05371e+06	3.97779e+06	4.08048e+06	2.46291e+06	4.91431e+06	3.34324e+06	1.98183e+06	6.1486e+06	6.88425e+06	2.08442e+06	2.56006e+06	4.3539e+06	7.66379e+06	2.33691e+06	8.04334e+06	3.52938e+06	3.87276e+06
neg-M431T118_2	431.315	1.96257	hmdb::3beta,7alpha-Dihydroxy-5-cholestenoate; E10; true; HMDB0012454	431.316	[M-H]-	813.098	794.776	833.333	49.50465:0 49.50498:0 49.50531:0 49.50564:0 53.34909:0 53.34946:0 53.34983:0 53.3502:0 53.35057:1029 53.35094:1958 53.35131:2362 53.35168:2010 53.35205:1207 53.35243:0 53.3528:0 53.35317:0 53.35354:0 53.64857:0 53.64894:0 53.64931:0 53.64968:0 53.65005:895 53.65043:1742 53.6508:2145 53.65118:1886 53.65155:1195 53.65204:0 53.65242:0 53.65279:0 53.65316:0 57.68654:0 57.68695:0 57.68737:0 57.68778:0…	3beta,7alpha-Dihydroxy-5-cholestenoate	C27H44O4	Lipids and lipid-like molecules	Sterol Lipids	HMDB0012454	C17335	-	7.18298e+06	7.23518e+06	7.32585e+06	7.347e+06	7.4884e+06	6.76143e+06	7.16844e+06	7.26454e+06	7.358e+06	7.04822e+06	7.25988e+06	7.396e+06	7.07776e+06	7.52215e+06	7.16866e+06	7.19502e+06	7.35744e+06	7.05599e+06	7.2355e+06	8.13329e+06	4.39042e+06	9.12845e+06	7.26454e+06	9.24206e+06	8.04344e+06	5.05488e+06	1.59326e+06	6.84354e+06	3.8537e+06	7.34938e+06	8.26978e+06	1.65543e+07	1.15623e+07
neg-M431T63	431.315	1.05083	lipidblast::FAHFA 27:4; FAHFA(22:4/5:0); [M-H]-	431.316	[M-H]-	686.625	634.005	500	49.50468:0 49.50501:0 49.50534:0 49.50567:0 54.24793:0 54.24831:0 54.24869:0 54.24907:0 54.24945:1599 54.24982:2333 54.25021:2456 54.25058:1891 54.25096:998 54.25135:0 54.25173:0 54.25211:0 54.25249:0 54.50652:0 54.5069:0 54.50728:0 54.50766:0 54.50804:850 54.50842:1862 54.5088:2402 54.50919:2029 54.50957:1058 54.50997:0 54.51035:0 54.51073:0 54.51111:0 55.07536:0 55.07575:0 55.07614:0 55.07652:0…	FAHFA 27:4; FAHFA(22:4/5:0)	C27H44O4	Lipids and lipid-like molecules	Fatty Acyls	-	-	-	4.301e+06	4.58052e+06	4.49944e+06	4.48493e+06	4.50846e+06	4.54655e+06	4.70489e+06	4.42438e+06	4.88474e+06	4.06128e+06	4.49867e+06	4.48483e+06	4.16937e+06	5.15051e+06	4.3992e+06	4.41785e+06	4.63767e+06	4.52559e+06	4.34048e+06	4.07531e+06	2.4603e+06	7.18418e+06	1.16736e+07	5.57014e+06	1.00501e+07	5.34243e+06	4.40713e+06	6.85415e+06	3.76546e+06	6.73088e+06	3.9409e+06	5.30409e+06	1.62781e+06
neg-M433T72	433.235	1.19816	lipidblast::LysoPA 18:2; LysoPA 18:2; [M-H]-	433.234	[M-H]-	736.349	328.88	750	49.50468:0 49.50501:0 49.50534:0 49.50567:0 54.24793:0 54.24831:0 54.24869:0 54.24907:0 54.24945:1168 54.24982:2002 54.25021:2234 54.25058:1726 54.25096:887 54.25138:0 54.25176:0 54.25214:0 54.25252:0 55.50149:0 55.50188:0 55.50227:0 55.50266:0 55.50306:1134 55.50345:2047 55.50384:2378 55.50423:1898 55.50462:969 55.50512:0 55.50551:0 55.5059:0 55.50629:0 58.87552:0 58.87595:0 58.87638:0 58.8768:0…	LysoPA 18:2; LysoPA 18:2	C21H39O7P	Lipids and lipid-like molecules	Glycerophospholipids	HMDB07852	C00416;C00681	LMGP10050044;LMGP10050017	1.13509e+07	1.21118e+07	8.50427e+06	8.67842e+06	1.0113e+07	1.03646e+07	1.01273e+07	1.02578e+07	1.06676e+07	9.52391e+06	9.72966e+06	1.11954e+07	9.24693e+06	1.07137e+07	1.0092e+07	9.95537e+06	1.05178e+07	9.60153e+06	1.03439e+07	1.9479e+07	1.96607e+07	5.13725e+06	1.28812e+07	3.31415e+06	3.32446e+07	4.44967e+06	1.82598e+06	6.78339e+07	5.45753e+06	2.637e+06	7.40703e+06	3.39715e+06	6.06178e+06
neg-M435T67	435.31	1.10874	hmdb::Varanic acid; E10; true; HMDB0002195	435.31	[M-H]-	598.716	760.479	666.667	49.50471:0 49.50505:0 49.50537:0 49.50571:0 55.56624:0 55.56663:0 55.56702:0 55.56742:0 55.56781:1072 55.5682:1853 55.5686:2208 55.56899:1834 55.56938:961 55.5698:0 55.57019:0 55.57058:0 55.57098:0 56.29893:0 56.29933:0 56.29973:0 56.30013:0 56.30053:1398 56.30093:2386 56.30133:2606 56.30173:1889 56.30214:805 56.30267:0 56.30307:0 56.30347:0 56.30387:0 65.15432:0 65.15482:0 65.15532:0 65.15582:0 …	Varanic acid	C26H44O5	Lipids and lipid-like molecules	Sterol Lipids	HMDB0002195	null	-	2.78326e+06	2.70754e+06	2.71352e+06	2.72334e+06	1.06171e+06	2.84633e+06	2.51204e+06	2.51389e+06	2.39895e+06	2.6724e+06	2.58677e+06	2.2791e+06	2.44117e+06	2.35427e+06	1.94596e+06	1.96491e+06	2.05124e+06	1.86086e+06	4.6377e+06	17487.8	3.38477e+06	1.64981e+06	3.72496e+06	2.69775e+06	2.1696e+06	1.42035e+06	736988	2.35298e+06	1.67502e+06	1.88609e+06	3.94531e+06	2.06866e+06	1.32675e+06
neg-M435T178	435.347	2.96673	hmdb::27-Deoxy-5b-cyprinol; E10; true; HMDB0001231	435.347	[M-H]-	818.159	811.158	500	49.50463:0 49.50496:0 49.50529:0 49.50562:0 52.69807:0 52.69843:0 52.6988:0 52.69916:0 52.69952:1322 52.69988:1929 52.70025:2139 52.70061:1789 52.70097:1053 52.7015:0 52.70187:0 52.70223:0 52.70259:0 58.28281:0 58.28323:0 58.28365:0 58.28407:0 58.28449:1230 58.28492:2050 58.28534:2330 58.28576:1881 58.28618:1019 58.28669:0 58.28711:0 58.28753:0 58.28796:0 70.47874:0 70.47929:0 70.47986:0 70.48042…	27-Deoxy-5b-cyprinol	C27H48O4	Lipids and lipid-like molecules	Sterol Lipids	HMDB0001231	C05446	-	1.01866e+07	9.99348e+06	1.02435e+07	1.02049e+07	1.04332e+07	1.01631e+07	1.04103e+07	9.94624e+06	1.03738e+07	1.0281e+07	1.01669e+07	9.92454e+06	1.03124e+07	1.0418e+07	1.01327e+07	1.01976e+07	1.02101e+07	1.02653e+07	1.015e+07	8.19143e+06	1.36076e+07	1.65062e+07	8.94788e+06	8.50829e+06	1.31118e+07	1.73999e+07	3.02558e+06	1.62051e+07	6.68226e+06	1.38686e+07	1.19322e+07	8.20767e+06	1.22068e+07
neg-M435T224	435.347	3.73683	lipidblast::FAHFA 27:2; FAHFA(9:0/18:2); [M-H]-	435.347	[M-H]-	525.319	241.829	750	49.50464:0 49.50497:0 49.5053:0 49.50563:0 52.92373:0 52.9241:0 52.92446:0 52.92483:0 52.92519:966 52.92556:1798 52.92592:2171 52.92629:1800 52.92665:958 52.92709:0 52.92745:0 52.92781:0 52.92818:0 55.14753:0 55.14792:0 55.14831:0 55.14869:0 55.14908:780 55.14947:1636 55.14986:2173 55.15025:2056 55.15064:1373 55.15116:0 55.15154:0 55.15193:0 55.15232:0 63.67285:0 63.67333:0 63.67381:0 63.6743:0 6…	FAHFA 27:2; FAHFA(9:0/18:2)	C27H48O4	Lipids and lipid-like molecules	Fatty Acyls	-	-	-	328545	273842	267653	278877	289690	251302	271869	293288	276153	284096	289291	264794	256615	292707	274816	296717	292179	293413	260960	82645.5	285440	214640	418084	214128	509847	226969	80661	216788	166406	156934	247334	376896	668902
neg-M436T98	436.282	1.62845	hmdb::PE(P-16:0e/0:0); E20; true; HMDB0011152	436.283	[M-H]-	776.559	452.519	440	49.50455:0 49.50488:0 49.50521:0 49.50554:0 50.04167:0 50.04201:0 50.04234:0 50.04268:0 50.04301:782 50.04335:1828 50.04369:2374 50.04402:2026 50.04436:1088 50.04496:0 50.0453:0 50.04564:0 50.04597:0 58.99221:0 58.99265:0 58.99307:0 58.9935:0 58.99393:1636 58.99436:2260 58.99479:2405 58.99522:1966 58.99565:1155 58.99612:0 58.99655:0 58.99698:0 58.99741:0 63.15995:0 63.16043:0 63.1609:0 63.16138:0…	PE(P-16:0e/0:0)	C21H44NO6P	Lipids and lipid-like molecules	Glycerophospholipids	HMDB0011152	null	-	9.91126e+06	9.91126e+06	9.91125e+06	9.91126e+06	9.91126e+06	9.91126e+06	9.91126e+06	9.91126e+06	9.91126e+06	9.91126e+06	9.91126e+06	9.91126e+06	9.91126e+06	9.91126e+06	9.91126e+06	9.91126e+06	9.91126e+06	9.91126e+06	9.91126e+06	2.89882e+07	2.02087e+07	6.74627e+06	8.32673e+06	5.48266e+06	1.49973e+07	8.22572e+06	2.68822e+06	9.86934e+06	6.3069e+06	5.48574e+06	1.20421e+07	3.27419e+06	9.89498e+06
neg-M437T56	437.29	0.933248	hmdb::Deoxycholic acid; ENone; false; HMDB0000626	437.29	[M+FA-H]-	888.967	817.356	1000	49.50472:0 49.50505:0 49.50538:0 49.50571:0 55.79319:0 55.79359:0 55.79398:0 55.79438:0 55.79477:1552 55.79517:2760 55.79556:3376 55.79596:3008 55.79636:1907 55.79675:781 55.79719:0 55.79759:0 55.79799:0 55.79838:0 57.39801:0 57.39843:0 57.39884:0 57.39925:0 57.39966:957 57.40007:1864 57.40049:2329 57.4009:2108 57.40131:1389 57.40186:0 57.40228:0 57.40269:0 57.4031:0 71.41035:0 71.41093:0 71.4115…	Deoxycholic acid	C24H40O4	Lipids and lipid-like molecules	Sterol Lipids	HMDB0000626	C04483	-	1.26493e+06	1.30254e+06	1.25135e+06	1.28283e+06	1.27469e+06	1.27512e+06	1.27516e+06	1.27516e+06	1.27512e+06	1.27518e+06	1.27513e+06	1.27515e+06	1.27516e+06	1.27513e+06	1.27517e+06	1.27515e+06	1.26997e+06	1.28548e+06	1.27005e+06	234519	444363	132869	128399	91368.8	174684	91356	378793	228724	3.89053e+06	89449.5	1.2759e+06	126210	116403
neg-M437T76	437.326	1.25937	hmdb::27-Nor-5b-cholestane-3a,7a,12a,24,25-pentol; E10; true; HMDB0002126	437.327	[M-H]-	670.447	849.477	833.333	49.50455:0 49.50488:0 49.50521:0 49.50554:0 50.18196:0 50.1823:0 50.18263:0 50.18297:0 50.18331:880 50.18364:1807 50.18398:2268 50.18432:1949 50.18466:1108 50.18501:0 50.18535:0 50.18568:0 50.18602:0 50.72916:0 50.72951:0 50.72985:0 50.73019:0 50.73054:1071 50.73088:1830 50.73122:2143 50.73156:1757 50.73191:923 50.73232:0 50.73267:0 50.73301:0 50.73335:0 53.17804:0 53.17841:0 53.17877:0 53.17914:…	27-Nor-5b-cholestane-3a,7a,12a,24,25-pentol	C26H46O5	Lipids and lipid-like molecules	Sterol Lipids	HMDB0002126	null	-	2.3511e+06	5.37298e+06	2.68978e+06	2.44884e+06	3.81151e+06	5.74113e+06	3.38253e+06	2.65357e+06	2.70518e+06	2.93937e+06	2.87673e+06	3.35856e+06	3.45983e+06	3.12317e+06	3.27523e+06	3.42026e+06	2.93685e+06	3.09785e+06	4.23188e+06	1.87276e+06	4.96744e+06	4.16721e+06	2.1172e+06	2.48632e+06	3.02884e+06	2.07507e+06	712417	3.71802e+06	3.83917e+06	2.65466e+06	5.00631e+06	3.34365e+06	3.98022e+06
neg-M437T126	437.326	2.10537	hmdb::27-Nor-5b-cholestane-3a,7a,12a,24,25-pentol; E10; true; HMDB0002126	437.327	[M-H]-	743.353	794.913	666.667	49.50468:0 49.50501:0 49.50534:0 49.50567:0 54.3519:0 54.35228:0 54.35266:0 54.35304:0 54.35342:1313 54.3538:2072 54.35418:2223 54.35456:1670 54.35494:800 54.35546:0 54.35584:0 54.35622:0 54.3566:0 59.0107:0 59.01113:0 59.01156:0 59.01199:0 59.01242:1271 59.01285:2216 59.01328:2922 59.01371:2927 59.01414:2156 59.01457:1095 59.01503:0 59.01546:0 59.0159:0 59.01632:0 64.49552:0 64.49601:0 64.49651:…	27-Nor-5b-cholestane-3a,7a,12a,24,25-pentol	C26H46O5	Lipids and lipid-like molecules	Sterol Lipids	HMDB0002126	null	-	5.61951e+06	5.6144e+06	8.00472e+06	6.28115e+06	5.63376e+06	6.06766e+06	6.14463e+06	6.17653e+06	6.17952e+06	6.11196e+06	6.16235e+06	6.17345e+06	6.1444e+06	6.14057e+06	6.19334e+06	6.11503e+06	4.9246e+06	9.66545e+06	4.90839e+06	2.17212e+06	1.17157e+06	4.99142e+06	4.39487e+06	9.64586e+06	2.02625e+07	7.5808e+06	1.01374e+06	3.21694e+06	853158	3.58439e+06	2.35887e+06	4.31672e+06	2.961e+06
neg-M439T167	439.378	2.78977	lipidblast::FAHFA 27:0; FAHFA(11:0/16:0); [M-H]-	439.378	[M-H]-	528.739	419.666	500	49.5046:0 49.50493:0 49.50526:0 49.50559:0 51.46138:0 51.46173:0 51.46208:0 51.46243:0 51.46278:1570 51.46313:2533 51.46348:2742 51.46383:2058 51.46418:983 51.46469:0 51.46504:0 51.46539:0 51.46574:0 56.8124:0 56.81281:0 56.81321:0 56.81362:0 56.81402:686 56.81443:1710 56.81483:2300 56.81524:2030 56.81565:1149 56.81623:0 56.81664:0 56.81704:0 56.81744:0 78.03095:0 78.03161:0 78.03226:0 78.03291:0…	FAHFA 27:0; FAHFA(11:0/16:0)	C27H52O4	Lipids and lipid-like molecules	Fatty Acyls	-	-	-	1.42794e+06	1.38563e+06	1.4674e+06	1.38973e+06	1.45759e+06	1.37047e+06	1.44338e+06	1.43342e+06	1.41715e+06	1.45241e+06	1.43197e+06	1.42667e+06	1.36026e+06	1.39053e+06	1.48762e+06	1.40744e+06	1.42852e+06	1.4327e+06	1.40609e+06	798760	2.71213e+06	1.51691e+06	1.41731e+06	627638	2.17349e+06	1.57851e+06	335587	1.81824e+06	833254	1.45513e+06	1.77172e+06	1.68389e+06	1.74176e+06
neg-M443T138_3	443.315	2.30783	hmdb::5,6:8,9-Diepoxyergost-22-ene-3,7beta-diol; E10; true; HMDB0033647	443.316	[M-H]-	785.258	796.92	600	49.50457:0 49.5049:0 49.50523:0 49.50556:0 50.6484:0 50.64874:0 50.64909:0 50.64943:0 50.64977:1018 50.65011:1767 50.65045:2065 50.65079:1754 50.65114:1061 50.65163:0 50.65197:0 50.65231:0 50.65265:0 55.58904:0 55.58943:0 55.58982:0 55.59021:0 55.59061:1309 55.591:2146 55.59139:2345 55.59179:1794 55.59218:916 55.59267:0 55.59307:0 55.59346:0 55.59385:0 59.0107:0 59.01114:0 59.01156:0 59.01199:0 5…	5,6:8,9-Diepoxyergost-22-ene-3,7beta-diol	C28H44O4	Lipids and lipid-like molecules	Sterol Lipids	HMDB0033647	null	-	7.5639e+06	7.63881e+06	7.5843e+06	8.41263e+06	8.05577e+06	7.60498e+06	7.70018e+06	7.62886e+06	7.63283e+06	7.75113e+06	8.20045e+06	7.34859e+06	7.68195e+06	7.95557e+06	7.6218e+06	7.378e+06	7.8619e+06	7.85525e+06	8.09671e+06	9.59083e+06	5.5361e+06	1.09962e+07	3.90332e+06	9.53102e+06	6.21744e+06	8.31761e+06	1.78063e+06	8.74847e+06	3.15582e+06	1.1643e+07	1.14471e+07	5.19617e+06	1.04916e+07
neg-M443T121	443.316	2.01725	hmdb::5,6:8,9-Diepoxyergost-22-ene-3,7beta-diol; E10; true; HMDB0033647	443.316	[M-H]-	812.554	801.069	600	49.50483:0 49.50515:0 49.50549:0 49.50581:0 59.0107:0 59.01113:0 59.01156:0 59.01199:0 59.01242:1151 59.01285:3271 59.01328:5926 59.01371:10483 59.01414:6277 59.01457:3649 59.015:1314 59.01553:0 59.01596:0 59.0164:0 59.01682:0 71.88774:0 71.88831:0 71.88889:0 71.88947:0 71.89005:1309 71.89062:2301 71.8912:2592 71.89178:1928 71.89236:792 71.89292:0 71.8935:0 71.89408:0 71.89466:0 75.05754:0 75.058…	5,6:8,9-Diepoxyergost-22-ene-3,7beta-diol	C28H44O4	Lipids and lipid-like molecules	Sterol Lipids	HMDB0033647	null	-	9.44678e+06	1.62746e+07	1.05614e+07	1.02495e+07	1.06832e+07	9.20321e+06	1.61074e+07	9.94971e+06	1.0484e+07	1.58685e+07	1.09254e+07	1.00749e+07	1.11614e+07	1.20626e+07	1.14102e+07	1.11838e+07	1.13311e+07	1.11543e+07	1.1087e+07	1.27828e+07	8.02389e+06	1.45095e+07	1.07426e+07	1.39958e+07	1.2055e+07	2.33228e+07	2.33739e+06	1.00979e+07	8.58924e+06	1.89491e+07	1.1335e+07	2.71162e+07	1.52066e+07
neg-M445T152	445.332	2.53301	hmdb::13'-Carboxy-gamma-tocopherol; E10; true; HMDB0012557	445.332	[M-H]-	886.632	834.986	500	49.50467:0 49.505:0 49.50533:0 49.50566:0 54.10422:0 54.1046:0 54.10498:0 54.10535:0 54.10573:2497 54.10611:4335 54.10649:5092 54.10686:4265 54.10724:2421 54.10777:0 54.10814:0 54.10852:0 54.1089:0 59.01027:0 59.0107:0 59.01112:0 59.01155:0 59.01199:2803 59.01241:6925 59.01284:19465 59.01328:32754 59.01371:40614 59.01413:30493 59.01456:17269 59.015:5202 59.01542:2442 59.0159:0 59.01633:0 59.01676…	13'-Carboxy-gamma-tocopherol	C28H46O4	Lipids and lipid-like molecules	Prenol lipids	HMDB0012557	null	-	4.4789e+07	4.4789e+07	4.4789e+07	4.4789e+07	4.4789e+07	4.4789e+07	4.4789e+07	4.4789e+07	4.4789e+07	4.4789e+07	4.4789e+07	4.4789e+07	4.4789e+07	4.4789e+07	4.4789e+07	4.4789e+07	4.4789e+07	4.4789e+07	4.4789e+07	4.24243e+07	5.59942e+07	5.53038e+07	2.55153e+07	5.32331e+07	3.72337e+07	3.71789e+07	1.05306e+07	3.94631e+07	1.42463e+07	6.91563e+07	5.36484e+07	3.83355e+07	7.81013e+07
neg-M445T166	445.331	2.76578	hmdb::13'-Carboxy-gamma-tocopherol; E10; true; HMDB0012557	445.332	[M-H]-	887.761	833.936	500	49.50483:0 49.50515:0 49.50549:0 49.50581:0 59.01027:0 59.0107:0 59.01114:0 59.01156:0 59.01199:2690 59.01242:8547 59.01285:18967 59.01328:39668 59.01371:42804 59.01414:23005 59.01457:12425 59.015:4733 59.01547:0 59.0159:0 59.01633:0 59.01676:0 61.50021:0 61.50067:0 61.50113:0 61.50159:0 61.50204:5219 61.5025:8791 61.50296:9938 61.50342:7621 61.50388:3443 61.50434:0 61.5048:0 61.50525:0 61.50571:…	13'-Carboxy-gamma-tocopherol	C28H46O4	Lipids and lipid-like molecules	Prenol lipids	HMDB0012557	null	-	4.84295e+07	4.39564e+07	4.62331e+07	4.38887e+07	4.53679e+07	4.48049e+07	7.21047e+07	4.64398e+07	4.69559e+07	5.12822e+07	4.92774e+07	6.59171e+07	4.44379e+07	4.3249e+07	4.4511e+07	4.35271e+07	4.28507e+07	4.20303e+07	6.5424e+07	4.92742e+07	7.93621e+07	7.72442e+07	3.18069e+07	5.29355e+07	2.73519e+07	4.84733e+07	1.3867e+07	6.86093e+07	1.26669e+07	9.75544e+07	3.53267e+07	3.68978e+07	6.74364e+07
neg-M445T139	445.331	2.32138	hmdb::13'-Carboxy-gamma-tocopherol; E10; true; HMDB0012557	445.331	[M-H]-	823.498	814.433	666.667	49.50462:0 49.50495:0 49.50528:0 49.50562:0 52.37379:0 52.37415:0 52.37451:0 52.37487:0 52.37523:970 52.37558:1790 52.37595:2268 52.3763:2099 52.37666:1386 52.37703:0 52.37739:0 52.37775:0 52.37811:0 52.72602:0 52.72638:0 52.72675:0 52.72711:0 52.72747:1062 52.72784:1639 52.7282:1933 52.72856:1777 52.72892:1240 52.72948:0 52.72984:0 52.73021:0 52.73057:0 59.01113:0 59.01156:0 59.01199:0 59.01242:…	13'-Carboxy-gamma-tocopherol	C28H46O4	Lipids and lipid-like molecules	Prenol lipids	HMDB0012557	null	-	1.4505e+07	1.47159e+07	1.43606e+07	1.46881e+07	1.45225e+07	1.45571e+07	1.45575e+07	1.45577e+07	1.45583e+07	1.45569e+07	1.45585e+07	1.4557e+07	1.45581e+07	1.45578e+07	1.45573e+07	1.45585e+07	1.45737e+07	1.45193e+07	1.45796e+07	1.79499e+07	1.172e+07	1.63465e+07	8.67349e+06	1.92445e+07	1.35549e+07	1.77249e+07	4.25279e+06	1.64316e+07	7.8342e+06	2.30768e+07	1.64643e+07	1.29884e+07	2.34777e+07
neg-M448T43	448.305	0.720135	inhouse::Glycodeoxycholic acid; false; [M-H]-	448.306	[M-H]-	808.322	831.283	800	49.50455:0 49.50488:0 49.50521:0 49.50554:0 50.07392:0 50.07426:0 50.07459:0 50.07493:0 50.07526:1055 50.0756:1837 50.07594:2221 50.07627:1883 50.07661:1017 50.07713:0 50.07747:0 50.0778:0 50.07814:0 56.2257:0 56.22609:0 56.22649:0 56.22689:0 56.22729:958 56.2277:2005 56.22809:2622 56.22849:2303 56.22889:1265 56.22943:0 56.22983:0 56.23023:0 56.23063:0 66.65916:0 66.65968:0 66.66019:0 66.66071:0 …	Glycodeoxycholic acid	C26H43NO5	Lipids and lipid-like molecules	Sterol Lipids	HMDB0000631	C05464	-	1.70362e+07	2.05305e+07	1.73236e+07	1.9399e+07	1.606e+07	1.90098e+07	1.88528e+07	1.61761e+07	1.81201e+07	1.91845e+07	1.89047e+07	1.68651e+07	1.96753e+07	1.56942e+07	1.91316e+07	1.91258e+07	1.83484e+07	1.69769e+07	1.84292e+07	1.23464e+07	7.16155e+06	240210	6.58429e+06	5.81107e+06	818785	1.02201e+07	1.04254e+07	1.19871e+07	1.29045e+08	1.11374e+06	8.92606e+07	1.94986e+06	7.33224e+06
neg-M450T66	450.261	1.10505	lipidblast::LysoPE 16:1; [M-H]-	450.26	[M-H]-	878.424	889.327	750	49.50455:0 49.50488:0 49.50521:0 49.50555:0 50.02725:0 50.02758:0 50.02792:0 50.02825:0 50.02859:0 50.02892:0 50.02926:0 50.02959:0 50.02993:0 50.03027:0 50.0306:0 50.03094:0 50.03127:0 50.03161:0 50.03194:0 50.03242:0 50.03276:0 50.0331:0 50.03343:0 54.75427:0 54.75466:0 54.75504:0 54.75542:0 54.75581:1276 54.7562:1980 54.75658:2168 54.75696:1795 54.75735:1131 54.75777:0 54.75816:0 54.75854:0 54…	LysoPE 16:1	C21H42NO7P	Lipids and lipid-like molecules	Glycerophospholipids	HMDB11474	C04438	LMGP02050037;LMGP02050010	1.12406e+06	1.04183e+06	1.06966e+06	1.07179e+06	1.13493e+06	1.11003e+06	961494	1.02604e+06	1.24056e+06	795682	1.02553e+06	989751	1.07026e+06	1.15564e+06	1.14893e+06	1.18026e+06	1.06324e+06	994121	1.04161e+06	708656	2.17651e+06	525335	453926	4.88368e+06	492877	5.66345e+06	1.41028e+06	1.02562e+06	1.20982e+06	387756	719510	468590	606910
neg-M450T55	450.257	0.921267	lipidblast::LysoPE 16:1; [M-H]-	450.26	[M-H]-	878.424	889.327	750	49.50455:0 49.50488:0 49.50521:0 49.50555:0 50.02725:0 50.02758:0 50.02792:0 50.02825:0 50.02859:0 50.02892:0 50.02926:0 50.02959:0 50.02993:0 50.03027:0 50.0306:0 50.03094:0 50.03127:0 50.03161:0 50.03194:0 50.03242:0 50.03276:0 50.0331:0 50.03343:0 54.75427:0 54.75466:0 54.75504:0 54.75542:0 54.75581:1276 54.7562:1980 54.75658:2168 54.75696:1795 54.75735:1131 54.75777:0 54.75816:0 54.75854:0 54…	LysoPE 16:1	C21H42NO7P	Lipids and lipid-like molecules	Glycerophospholipids	HMDB11474	C04438	LMGP02050037;LMGP02050010	2.31032e+06	2.36048e+06	2.32714e+06	2.53067e+06	2.3199e+06	2.26643e+06	2.41467e+06	2.40018e+06	2.36625e+06	2.38409e+06	2.40871e+06	2.4328e+06	2.32736e+06	2.28783e+06	2.40612e+06	2.38888e+06	2.32206e+06	2.30465e+06	2.44062e+06	1.26426e+06	1.03998e+06	4.59345e+06	1.86962e+06	3.97081e+06	5.13375e+06	6.77464e+06	3.89721e+06	3.11362e+06	59166.8	2.95687e+06	3.60915e+06	1.49281e+06	4.86592e+06
neg-M451T118	451.341	1.96214	hmdb::5b-Cholestane-3a,7a,12a,25,26-pentol; E10; true; HMDB0002180	451.342	[M-H]-	648.326	801.02	500	49.50475:0 49.50507:0 49.50541:0 49.50574:0 56.3655:0 56.3659:0 56.3663:0 56.3667:0 56.3671:1119 56.3675:2094 56.3679:2590 56.36831:2299 56.36871:1457 56.36917:0 56.36957:0 56.36997:0 56.37037:0 58.27901:0 58.27943:0 58.27986:0 58.28028:0 58.2807:1347 58.28112:2245 58.28154:2593 58.28197:2196 58.28239:1339 58.28291:0 58.28334:0 58.28376:0 58.28418:0 71.07504:0 71.07561:0 71.07618:0 71.07675:0 71.…	5b-Cholestane-3a,7a,12a,25,26-pentol	C27H48O5	Lipids and lipid-like molecules	Sterol Lipids	HMDB0002180	null	-	3.9237e+06	4.10783e+06	2.57978e+06	2.52386e+06	2.553e+06	4.25437e+06	2.79581e+06	3.1193e+06	3.61545e+06	2.67126e+06	3.25166e+06	2.77339e+06	3.73317e+06	3.9485e+06	2.76647e+06	2.65468e+06	3.36234e+06	3.21596e+06	3.27429e+06	2.01709e+06	9.49112e+06	7.71037e+06	2.58667e+06	3.07815e+06	5.38923e+06	1.05727e+07	938762	3.25447e+06	1.29574e+06	3.69046e+06	3.92234e+06	3.27507e+06	2.09322e+06
neg-M452T85	452.277	1.41828	lipidblast::LysoPE 16:0; [M-H]-	452.277	[M-H]-	872.179	929.875	1000	49.50455:0 49.50489:0 49.50521:0 49.50555:0 50.2508:0 50.25114:0 50.25148:0 50.25182:0 50.25216:0 50.25249:0 50.25283:0 50.25317:0 50.25351:0 50.25385:0 50.25418:0 50.25452:0 50.25486:0 50.2552:0 50.25554:0 50.25587:0 50.25621:0 50.25655:0 50.25717:0 50.25751:0 50.25784:0 50.25818:0 63.80604:0 63.80652:0 63.80701:0 63.80749:0 63.80797:0 63.80846:0 63.80894:0 63.80942:0 63.80991:0 63.81052:0 63.81…	LysoPE 16:0	C21H44NO7P	Lipids and lipid-like molecules	Glycerophospholipids	HMDB11473;HMDB11503	C04438	LMGP02050036;LMGP02050002	5.59095e+07	5.59095e+07	5.59095e+07	5.59095e+07	5.59095e+07	5.59095e+07	5.59095e+07	5.59095e+07	5.59095e+07	5.59095e+07	5.59095e+07	5.59095e+07	5.59095e+07	5.59095e+07	5.59095e+07	5.59095e+07	5.59095e+07	5.59095e+07	5.59095e+07	9.68576e+07	9.50604e+07	3.40934e+07	7.88049e+07	6.25634e+07	7.49258e+07	1.15078e+08	5.56638e+07	1.07552e+08	3.80888e+07	2.62456e+07	5.10929e+07	1.86901e+07	6.77492e+07
neg-M453T45	453.285	0.757832	hmdb::2b,3a,7a-Trihydroxy-5b-cholanoic acid; E10; true; HMDB0000404	453.284	[M+FA-H]-	953.364	662.091	833.333	49.50487:0 49.5052:0 49.50553:0 49.50586:0 65.16928:0 65.16978:0 65.17027:0 65.17078:0 65.17127:2002 65.17178:3226 65.17227:3619 65.17277:2968 65.17327:1726 65.17378:0 65.17429:0 65.17478:0 65.17529:0 69.03077:0 69.03131:0 69.03186:0 69.0324:0 69.03294:2622 69.03349:5380 69.03403:7568 69.03458:7852 69.03512:6162 69.03567:3647 69.03621:1597 69.0369:0 69.03744:0 69.03799:0 69.03853:0 92.76972:0 92.…	2b,3a,7a-Trihydroxy-5b-cholanoic acid	C24H40O5	Lipids and lipid-like molecules	Sterol Lipids	HMDB0000404	null	-	343855	365752	370004	353116	290267	369534	354780	321207	345220	340560	382909	328369	371908	299300	358242	372100	361932	335816	330941	48049.6	53739.1	14587.3	69864.9	48811.2	242899	43908.5	95993.2	221188	798884	26416.4	264319	41553.5	69833
neg-M453T64	453.321	1.0627	hmdb::27-Norcholestanehexol; E10; true; HMDB0002157	453.321	[M-H]-	851.383	800.25	666.667	49.50456:0 49.50489:0 49.50522:0 49.50555:0 50.36654:0 50.36688:0 50.36721:0 50.36755:0 50.36789:0 50.36823:0 50.36857:0 50.36891:0 50.36925:0 50.36959:0 50.36993:0 50.37027:0 50.37061:0 50.37094:0 50.37128:0 50.37162:0 50.37196:0 50.3723:0 50.37266:0 50.373:0 50.37334:0 50.37368:0 51.04934:0 51.04969:0 51.05003:0 51.05038:0 51.05073:1503 51.05107:2208 51.05142:2304 51.05177:1757 51.05211:933 51.…	27-Norcholestanehexol	C26H46O6	Lipids and lipid-like molecules	Sterol Lipids	HMDB0002157	null	-	7.22296e+06	7.65136e+06	7.38801e+06	7.22443e+06	7.32684e+06	7.35234e+06	7.47424e+06	7.23051e+06	7.37979e+06	7.43691e+06	7.34246e+06	7.31266e+06	7.43088e+06	7.32726e+06	7.39085e+06	7.30293e+06	7.46818e+06	7.42976e+06	7.23737e+06	4.81786e+06	8.3228e+06	6.26738e+06	4.08831e+06	6.64882e+06	7.54851e+06	3.34747e+06	1.68189e+06	7.48881e+06	6.33503e+06	5.23712e+06	1.20883e+07	9.08538e+06	1.01347e+07
neg-M457T68	457.235	1.12845	lipidblast::LysoPA 20:4; LysoPA 20:4; [M-H]-	457.234	[M-H]-	699.241	384.011	1000	49.50456:0 49.50489:0 49.50522:0 49.50555:0 50.47587:0 50.47621:0 50.47655:0 50.47689:0 50.47723:1775 50.47757:2454 50.47791:2533 50.47825:1958 50.47859:1076 50.47894:0 50.47928:0 50.47962:0 50.47996:0 50.80188:0 50.80223:0 50.80257:0 50.80292:0 50.80326:0 50.8036:0 50.80395:0 50.80429:0 50.80463:0 50.80498:0 50.80532:0 50.80566:0 50.80601:0 50.80635:0 50.80669:0 50.80704:0 50.80738:0 50.80777:0 …	LysoPA 20:4; LysoPA 20:4	C23H39O7P	Lipids and lipid-like molecules	Glycerophospholipids	-	C00681	LMGP10050013	3.35649e+07	3.51319e+07	3.58747e+07	3.37786e+07	3.06907e+07	3.45708e+07	3.36641e+07	3.35785e+07	4.01988e+07	2.88587e+07	3.31656e+07	3.54175e+07	3.27569e+07	3.57357e+07	3.36927e+07	3.41627e+07	3.6134e+07	3.41466e+07	3.1465e+07	2.6469e+07	4.04621e+07	5.39124e+07	2.57456e+07	2.15187e+07	6.59889e+07	4.31042e+07	1.3259e+07	8.67604e+07	1.74514e+07	3.94669e+07	3.29745e+07	2.51706e+07	6.53277e+07
neg-M459T158	459.347	2.62672	hmdb::13'-Carboxy-alpha-tocopherol; E10; true; HMDB0012555	459.347	[M-H]-	688.454	813.471	500	49.50459:0 49.50491:0 49.50525:0 49.50557:0 51.03863:0 51.03897:0 51.03932:0 51.03967:0 51.04001:0 51.04036:0 51.0407:0 51.04105:0 51.04139:0 51.04208:0 51.04242:0 51.04277:0 51.04311:0 69.89051:0 69.89107:0 69.89162:0 69.89217:0 69.89273:1230 69.89328:2097 69.89384:2386 69.89439:1955 69.89494:1123 69.89547:0 69.89603:0 69.89658:0 69.89713:0 70.64175:0 70.64231:0 70.64288:0 70.64344:0 70.644:1525…	13'-Carboxy-alpha-tocopherol	C29H48O4	Lipids and lipid-like molecules	Prenol lipids	HMDB0012555	null	-	1.92255e+06	1.92255e+06	1.92255e+06	1.92255e+06	1.92255e+06	1.92255e+06	1.92255e+06	1.92255e+06	1.92255e+06	1.92255e+06	1.92255e+06	1.92255e+06	1.92255e+06	1.92255e+06	1.92255e+06	1.92255e+06	1.92255e+06	1.92255e+06	1.92255e+06	2.26666e+06	2.26025e+06	3.7602e+06	2.31354e+06	2.08359e+06	1.74096e+06	1.15717e+06	348493	2.62568e+06	1.53165e+06	2.58614e+06	3.38591e+06	3.33341e+06	3.38162e+06
neg-M459T196	459.347	3.27106	hmdb::(3beta,5alpha,6beta,9alpha,22E,24R)-23-Methylergosta-7,22-diene-3,5,6,9-tetrol; E10; true; HMDB0033634	459.335	[M-H]-	587.01	813.513	444.445	49.50458:0 49.50491:0 49.50524:0 49.50557:0 51.03655:0 51.0369:0 51.03724:0 51.03759:0 51.03793:0 51.03828:0 51.03862:0 51.03897:0 51.03931:0 51.03966:0 51.04001:0 51.04035:0 51.0407:0 51.04105:0 51.04139:0 51.04174:0 51.04208:0 51.04267:0 51.04301:0 51.04336:0 51.0437:0 59.0107:0 59.01113:0 59.01156:0 59.01199:0 59.01242:1652 59.01285:3602 59.01328:5243 59.01371:5438 59.01414:4024 59.01457:2023 …	(3beta,5alpha,6beta,9alpha,22E,24R)-23-Methylergosta-7,22-diene-3,5,6,9-tetrol	C29H48O4	Lipids and lipid-like molecules	Sterol Lipids	HMDB0033634	null	-	452376	428528	469228	490892	468135	466640	458726	432169	481951	488141	448888	456587	439519	465771	432897	486280	467729	443060	478386	342431	365624	592885	7864.05	401247	522979	434403	1.64706e+06	362232	79142.3	501380	1.10811e+06	260312	1.03395e+06
neg-M463T139	463.342	2.3086	hmdb::Trihydroxycoprostanoic acid; E10; true; HMDB0002163	463.342	[M-H]-	641.472	836.281	833.333	49.50459:0 49.50492:0 49.50525:0 49.50558:0 51.48028:0 51.48063:0 51.48098:0 51.48133:0 51.48168:0 51.48203:0 51.48238:0 51.48273:0 51.48308:0 51.48343:0 51.48378:0 51.48413:0 51.48448:0 51.48483:0 51.48518:0 51.48553:0 51.48589:0 51.48623:0 51.4866:0 51.48695:0 51.4873:0 51.48766:0 52.08704:0 52.0874:0 52.08776:0 52.08811:0 52.08847:1737 52.08883:3089 52.08918:3542 52.08954:2802 52.0899:1472 52.…	Trihydroxycoprostanoic acid	C28H48O5	Lipids and lipid-like molecules	Sterol Lipids	HMDB0002163	null	-	1.34506e+07	1.38977e+07	1.3735e+07	1.41729e+07	1.43941e+07	1.33594e+07	1.30739e+07	1.30745e+07	2.06325e+07	1.26099e+07	1.34362e+07	1.26111e+07	1.3189e+07	1.93439e+07	1.25333e+07	1.15138e+07	1.26917e+07	1.82832e+07	1.28269e+07	1.27264e+07	1.23892e+07	1.57442e+07	4.51351e+06	1.38699e+07	1.1863e+07	2.13313e+07	3.30086e+06	1.23673e+07	4.45716e+06	2.10304e+07	1.06186e+07	8.5912e+06	2.0993e+07
neg-M463T85	463.342	1.40991	hmdb::Trihydroxycoprostanoic acid; E10; true; HMDB0002163	463.342	[M-H]-	876.48	872.06	833.333	49.50459:0 49.50492:0 49.50525:0 49.50558:0 51.47993:0 51.48028:0 51.48063:0 51.48098:0 51.48133:0 51.48169:0 51.48203:0 51.48238:0 51.48273:0 51.48309:0 51.48344:0 51.48379:0 51.48413:0 51.48449:0 51.48484:0 51.48519:0 51.48554:0 51.48589:0 51.48629:0 51.48664:0 51.48699:0 51.48734:0 53.14202:0 53.14238:0 53.14275:0 53.14312:0 53.14349:1792 53.14385:2826 53.14422:2986 53.14459:2150 53.14495:943 …	Trihydroxycoprostanoic acid	C28H48O5	Lipids and lipid-like molecules	Sterol Lipids	HMDB0002163	null	-	2.08443e+07	1.99803e+07	2.05277e+07	1.95703e+07	2.13163e+07	2.05671e+07	2.01126e+07	2.87322e+07	1.47754e+07	2.15914e+07	2.18882e+07	2.05638e+07	2.13216e+07	2.14877e+07	2.0382e+07	2.08847e+07	2.07838e+07	1.95232e+07	2.06355e+07	2.57807e+07	3.38289e+07	1.12553e+07	9.02251e+06	1.75183e+07	1.44917e+07	8.98163e+06	5.54684e+06	1.532e+07	1.12868e+07	1.65652e+07	1.81728e+07	1.9821e+07	1.91946e+07
neg-M463T121	463.342	2.00962	hmdb::Trihydroxycoprostanoic acid; E10; true; HMDB0002163	463.339	[M-H]-	519.472	857.356	833.333	49.50459:0 49.50492:0 49.50525:0 49.50558:0 51.48028:0 51.48063:0 51.48098:0 51.48133:0 51.48168:0 51.48203:0 51.48238:0 51.48273:0 51.48308:0 51.48343:0 51.48378:0 51.48413:0 51.48448:0 51.48483:0 51.48518:0 51.48553:0 51.48588:0 51.48623:0 51.4867:0 51.48705:0 51.4874:0 51.48775:0 55.43801:0 55.4384:0 55.43879:0 55.43918:0 55.43957:973 55.43996:1968 55.44036:2570 55.44075:2339 55.44114:1419 55.…	Trihydroxycoprostanoic acid	C28H48O5	Lipids and lipid-like molecules	Sterol Lipids	HMDB0002163	null	-	4.81025e+06	7.18432e+06	6.89482e+06	5.83777e+06	5.16288e+06	4.57981e+06	7.16044e+06	5.03677e+06	4.97577e+06	4.98247e+06	6.97577e+06	6.35757e+06	6.3903e+06	5.05963e+06	5.12551e+06	7.25908e+06	5.96245e+06	4.55752e+06	6.05544e+06	4.44495e+06	9.86511e+06	4.38106e+06	2.19944e+06	4.34625e+06	7.07058e+06	2.51703e+06	232852	3.14608e+06	3.35828e+06	6.38177e+06	8.06852e+06	7.73194e+06	5.53385e+06
neg-M463T107	463.342	1.78414	hmdb::Trihydroxycoprostanoic acid; E10; true; HMDB0002163	463.339	[M-H]-	519.472	857.356	833.333	49.50459:0 49.50492:0 49.50525:0 49.50558:0 51.48028:0 51.48063:0 51.48098:0 51.48133:0 51.48168:0 51.48203:0 51.48238:0 51.48273:0 51.48308:0 51.48343:0 51.48378:0 51.48413:0 51.48448:0 51.48483:0 51.48518:0 51.48553:0 51.48588:0 51.48623:0 51.4867:0 51.48705:0 51.4874:0 51.48775:0 55.43801:0 55.4384:0 55.43879:0 55.43918:0 55.43957:973 55.43996:1968 55.44036:2570 55.44075:2339 55.44114:1419 55.…	Trihydroxycoprostanoic acid	C28H48O5	Lipids and lipid-like molecules	Sterol Lipids	HMDB0002163	null	-	5.66701e+06	5.56431e+06	5.43963e+06	6.6946e+06	5.70856e+06	5.64534e+06	6.04637e+06	5.67413e+06	5.87776e+06	5.6247e+06	5.85912e+06	5.59654e+06	5.87702e+06	5.91535e+06	5.86971e+06	5.67839e+06	5.61615e+06	6.06359e+06	5.69716e+06	5.43609e+06	8.78966e+06	1.44642e+07	3.85837e+06	5.9759e+06	7.45612e+06	8.80835e+06	2.84105e+06	7.33279e+06	2.74739e+06	6.8401e+06	1.3951e+07	7.28945e+06	6.07714e+06
neg-M464T43	464.275	0.716653	hmdb::3a,7b,12a-Trihydroxyoxocholanyl-Glycine; E10; true; HMDB0000331	464.298	[M-H]-	840.09	605.847	833.333	49.50459:0 49.50492:0 49.50525:0 49.50558:0 51.58623:0 51.58658:0 51.58693:0 51.58728:0 51.58764:0 51.58799:0 51.58834:0 51.58869:0 51.58904:0 51.58939:0 51.58974:0 51.5901:0 51.59045:0 51.5908:0 51.59115:0 51.5915:0 51.59185:0 51.5922:0 51.59256:0 51.59291:0 51.5933:0 51.59365:0 51.594:0 51.59435:0 52.90328:0 52.90364:0 52.90401:0 52.90437:0 52.90474:1516 52.90511:2270 52.90547:2448 52.90583:189…	3a,7b,12a-Trihydroxyoxocholanyl-Glycine	C26H43NO6	Lipids and lipid-like molecules	Sterol Lipids	HMDB0000331	null	-	538062	618744	588607	629409	455810	623313	562822	386954	649985	477257	558909	577418	596238	459464	564933	619787	562003	549608	554331	1.39612e+06	367842	11128.8	23018.8	568463	92125.1	1.47415e+06	780353	158979	5.97631e+06	30518.7	719893	71760.2	714376
neg-M464T41	464.3	0.679172	hmdb::3a,7b,12a-Trihydroxyoxocholanyl-Glycine; E10; true; HMDB0000331	464.298	[M-H]-	840.09	605.847	833.333	49.50459:0 49.50492:0 49.50525:0 49.50558:0 51.58623:0 51.58658:0 51.58693:0 51.58728:0 51.58764:0 51.58799:0 51.58834:0 51.58869:0 51.58904:0 51.58939:0 51.58974:0 51.5901:0 51.59045:0 51.5908:0 51.59115:0 51.5915:0 51.59185:0 51.5922:0 51.59256:0 51.59291:0 51.5933:0 51.59365:0 51.594:0 51.59435:0 52.90328:0 52.90364:0 52.90401:0 52.90437:0 52.90474:1516 52.90511:2270 52.90547:2448 52.90583:189…	3a,7b,12a-Trihydroxyoxocholanyl-Glycine	C26H43NO6	Lipids and lipid-like molecules	Sterol Lipids	HMDB0000331	null	-	2.29152e+06	2.44452e+06	2.25694e+06	2.46123e+06	2.30872e+06	2.33546e+06	2.40237e+06	2.28684e+06	2.3616e+06	2.37621e+06	2.34907e+06	2.33139e+06	2.37535e+06	2.31184e+06	2.36959e+06	2.37286e+06	2.30235e+06	2.33036e+06	2.40132e+06	3.76123e+06	1.43038e+06	18495.9	843536	1.51822e+06	150167	5.10263e+06	1.88325e+06	243940	1.67654e+07	58092.7	3.66293e+06	146715	2.67258e+06
neg-M466T101_2	466.293	1.68957	lipidblast::LysoPE 17:0; [M-H]-	466.293	[M-H]-	620.72	887.433	750	49.50464:0 49.50497:0 49.5053:0 49.50563:0 52.96173:0 52.96209:0 52.96246:0 52.96282:0 52.96319:1237 52.96355:1963 52.96392:2290 52.96428:2076 52.96465:1447 52.96519:0 52.96556:0 52.96593:0 52.96629:0 61.67252:0 61.67297:0 61.67344:0 61.67389:0 61.67435:751 61.67481:1828 61.67527:2504 61.67573:2259 61.67619:1294 61.67668:0 61.67714:0 61.6776:0 61.67806:0 64.33471:0 64.33521:0 64.33569:0 64.33618:…	LysoPE 17:0	C22H46NO7P	Lipids and lipid-like molecules	Glycerophospholipids	-	C04438	LMGP02050030	1.06164e+06	737530	946944	762788	741757	1.0372e+06	720519	1.12127e+06	830020	996953	769381	954968	1.02347e+06	885204	778947	901864	817966	870907	865804	1.66214e+06	2.22661e+06	404913	913964	809056	882079	1.24272e+06	739103	1.15762e+06	646115	416366	944365	236674	903003
neg-M467T159	467.313	2.65798	hmdb::16beta-16-Hydroxy-3-oxo-1,12-oleanadien-28-oic acid; E10; true; HMDB0040711	467.317	[M-H]-	621.256	830.984	666.667	49.5046:0 49.50494:0 49.50526:0 49.5056:0 51.9277:0 51.92805:0 51.92841:0 51.92876:0 51.92912:0 51.92947:0 51.92983:0 51.93018:0 51.93054:0 51.93089:0 51.93125:0 51.9316:0 51.93196:0 51.93231:0 51.93267:0 51.93302:0 51.93338:0 51.93373:0 51.93409:0 51.93444:0 51.93495:0 51.93531:0 51.93566:0 51.93602:0 57.03151:0 57.03191:0 57.03232:0 57.03273:0 57.03314:1170 57.03355:2634 57.03395:5447 57.03436:…	16beta-16-Hydroxy-3-oxo-1,12-oleanadien-28-oic acid	C30H44O4	Lipids and lipid-like molecules	Prenol lipids	HMDB0040711	null	-	6.21343e+06	6.59501e+06	6.11419e+06	6.1508e+06	6.14e+06	6.34132e+06	5.83796e+06	5.82047e+06	6.04405e+06	2.65962e+06	6.67759e+06	5.75273e+06	7.20587e+06	6.06954e+06	6.2975e+06	5.92616e+06	6.07681e+06	5.95797e+06	6.22905e+06	6.37509e+06	6.93593e+06	2.6276e+06	4.37515e+06	3.51984e+06	4.71462e+06	8.52404e+06	3.12999e+06	6.83126e+06	3.95994e+06	2.86325e+06	3.51702e+06	7.84576e+06	8.09449e+06
neg-M467T175	467.319	2.92063	hmdb::16beta-16-Hydroxy-3-oxo-1,12-oleanadien-28-oic acid; E10; true; HMDB0040711	467.317	[M-H]-	621.256	830.984	666.667	49.5046:0 49.50494:0 49.50526:0 49.5056:0 51.9277:0 51.92805:0 51.92841:0 51.92876:0 51.92912:0 51.92947:0 51.92983:0 51.93018:0 51.93054:0 51.93089:0 51.93125:0 51.9316:0 51.93196:0 51.93231:0 51.93267:0 51.93302:0 51.93338:0 51.93373:0 51.93409:0 51.93444:0 51.93495:0 51.93531:0 51.93566:0 51.93602:0 57.03151:0 57.03191:0 57.03232:0 57.03273:0 57.03314:1170 57.03355:2634 57.03395:5447 57.03436:…	16beta-16-Hydroxy-3-oxo-1,12-oleanadien-28-oic acid	C30H44O4	Lipids and lipid-like molecules	Prenol lipids	HMDB0040711	null	-	1.29482e+06	1.23236e+06	1.42399e+06	1.3831e+06	1.28828e+06	1.32241e+06	1.35432e+06	1.30882e+06	1.53526e+06	1.23587e+06	1.25777e+06	1.37586e+06	1.00317e+06	1.79816e+06	1.3189e+06	1.30188e+06	1.35599e+06	1.28753e+06	1.30668e+06	1.47441e+06	922664	1.16947e+06	1.38015e+06	2.83437e+06	2.10274e+06	1.1392e+07	823658	5.58763e+06	2.90136e+06	2.10895e+06	2.42072e+06	757347	2.396e+06
neg-M467T148	467.333	2.46331	hmdb::Isomasticadienonalic acid; E10; true; HMDB0035434	467.314	[M-H]-	722.876	796.632	428.571	49.5046:0 49.50493:0 49.50526:0 49.50559:0 51.6214:0 51.62175:0 51.6221:0 51.62245:0 51.6228:1027 51.62315:1991 51.6235:2554 51.62386:2330 51.62421:1487 51.62457:0 51.62492:0 51.62527:0 51.62563:0 51.92167:0 51.92203:0 51.92238:0 51.92274:0 51.92309:0 51.92345:0 51.9238:0 51.92416:0 51.92451:0 51.92487:0 51.92522:0 51.92558:0 51.92593:0 51.92628:0 51.92664:0 51.92721:0 51.92757:0 51.92792:0 51.92…	Isomasticadienonalic acid	C30H44O4	Lipids and lipid-like molecules	Prenol lipids	HMDB0035434	null	-	277391	264385	243439	261981	232452	251332	270082	232545	236073	256980	242232	225487	429758	230950	253681	246377	237759	246566	255598	462377	460526	335811	79891.1	340279	738776	1.02252e+06	27569.3	291999	270262	261569	322600	117197	752171
neg-M469T62	469.316	1.04135	hmdb::beta-Glycyrrhetinic acid; E10; true; HMDB0034517	469.321	[M-H]-	957.718	662.504	500	49.50461:0 49.50494:0 49.50527:0 49.5056:0 52.1452:0 52.14556:0 52.14592:0 52.14627:0 52.14663:0 52.14699:0 52.14735:0 52.14771:0 52.14806:0 52.14842:0 52.14877:0 52.14913:0 52.14949:0 52.14985:0 52.1502:0 52.15056:0 52.15092:0 52.15128:0 52.15163:0 52.15199:0 52.15246:0 52.15282:0 52.15318:0 52.15353:0 55.94646:0 55.94685:0 55.94725:0 55.94765:0 55.94804:1025 55.94844:2062 55.94884:2554 55.94923…	beta-Glycyrrhetinic acid	C30H46O4	Lipids and lipid-like molecules	Prenol lipids	HMDB0034517	null	-	579763	456848	623628	837550	407063	669891	790515	426597	505560	478794	451848	652316	582294	436757	484786	614582	861161	383930	728919	559681	1.6685e+06	427408	597252	485689	891342	408635	83841.3	489469	592179	379726	1.12772e+06	319642	482071
neg-M469T69	469.334	1.15025	hmdb::beta-Glycyrrhetinic acid; E10; true; HMDB0034517	469.321	[M-H]-	957.718	662.504	500	49.50461:0 49.50494:0 49.50527:0 49.5056:0 52.1452:0 52.14556:0 52.14592:0 52.14627:0 52.14663:0 52.14699:0 52.14735:0 52.14771:0 52.14806:0 52.14842:0 52.14877:0 52.14913:0 52.14949:0 52.14985:0 52.1502:0 52.15056:0 52.15092:0 52.15128:0 52.15163:0 52.15199:0 52.15246:0 52.15282:0 52.15318:0 52.15353:0 55.94646:0 55.94685:0 55.94725:0 55.94765:0 55.94804:1025 55.94844:2062 55.94884:2554 55.94923…	beta-Glycyrrhetinic acid	C30H46O4	Lipids and lipid-like molecules	Prenol lipids	HMDB0034517	null	-	366408	366408	366408	366408	366408	366408	366408	366408	366408	366408	366408	366408	366408	366408	366408	366408	366408	366408	366408	195748	249364	214358	249853	104489	460865	243430	55061.9	1.83524e+06	535255	144859	238107	115356	194616
neg-M469T160_2	469.33	2.65913	hmdb::Secoisobryononic acid; E10; true; HMDB0040995	469.335	[M-H]-	759.985	856.502	500	49.50461:0 49.50494:0 49.50527:0 49.5056:0 52.14592:0 52.14627:0 52.14663:0 52.14699:0 52.14735:0 52.14771:0 52.14806:0 52.14842:0 52.14877:0 52.14913:0 52.14949:0 52.14985:0 52.1502:0 52.15056:0 52.15092:0 52.15128:0 52.1517:0 52.15205:0 52.15241:0 52.15277:0 54.2756:0 54.27597:0 54.27636:0 54.27673:0 54.27711:1388 54.27749:2466 54.27787:2747 54.27825:2038 54.27863:911 54.27902:0 54.2794:0 54.27…	Secoisobryononic acid	C30H46O4	Lipids and lipid-like molecules	Sterol Lipids	HMDB0040995	null	-	629028	606830	637276	648228	666793	656965	594857	616399	643139	581759	647515	651198	568076	639637	639370	667016	646482	591561	654172	583580	603193	373000	230407	505491	566518	453346	310940	477783	637336	585691	703501	825445	782606
neg-M471T216	471.345	3.59224	inhouse::Maslinic acid; false; [M-H]-	471.345	[M-H]-	705.381	750	1000	49.50462:0 49.50495:0 49.50528:0 49.50562:0 52.37163:0 52.37199:0 52.37235:0 52.37271:0 52.37307:0 52.37343:0 52.37379:0 52.37415:0 52.37451:0 52.37487:0 52.37528:0 52.37564:0 52.376:0 52.37636:0 54.25702:0 54.2574:0 54.25778:0 54.25816:0 54.25854:908 54.25892:1838 54.2593:2517 54.25968:2516 54.26006:1859 54.26044:947 54.26097:0 54.26135:0 54.26173:0 54.26211:0 59.51822:0 59.51866:0 59.5191:0 59.…	Maslinic acid	C30H48O4	Lipids and lipid-like molecules	Prenol lipids	HMDB0002392	C16939	-	293664	291577	293111	260477	281876	269237	297963	275784	279864	292757	299557	278524	289406	273422	295711	287762	294948	273247	270802	273062	380035	319374	235000	244209	298311	1.77655e+06	76933.4	298841	127311	386369	370595	294558	487262
neg-M471T177	471.347	2.95732	inhouse::Corosolic acid; false; [M-H]-	471.345	[M-H]-	469.676	750	1000	49.5046:0 49.50493:0 49.50526:0 49.50559:0 51.66891:0 51.66926:0 51.66961:0 51.66997:0 51.67032:1035 51.67067:1901 51.67102:2351 51.67138:2091 51.67173:1300 51.6721:0 51.67245:0 51.6728:0 51.67315:0 52.18237:0 52.18272:0 52.18308:0 52.18344:0 52.1838:1121 52.18415:1913 52.18451:2224 52.18487:1849 52.18523:1025 52.18559:0 52.18595:0 52.18631:0 52.18666:0 52.37235:0 52.37271:0 52.37307:0 52.37343:0…	Corosolic acid	C30H48O4	Lipids and lipid-like molecules	Prenol lipids	NA	NA	-	1.06695e+07	1.09975e+07	1.09723e+07	1.11179e+07	4.96697e+06	5.25095e+06	1.26133e+07	5.21067e+06	1.09146e+07	9.87278e+06	9.16452e+06	8.50333e+06	8.36368e+06	8.97178e+06	9.53907e+06	1.14039e+07	1.37326e+07	5.97458e+06	6.28107e+06	1.26206e+07	8.31323e+06	1.14621e+07	2.87251e+06	5.66061e+06	1.04415e+07	4.52117e+06	891895	9.40049e+06	2.52119e+06	5.36306e+06	8.258e+06	4.29681e+06	4.69454e+06
neg-M471T159	471.347	2.64818	inhouse::Maslinic acid; false; [M-H]-	471.347	[M-H]-	678.569	750	1000	49.50469:0 49.50502:0 49.50535:0 49.50568:0 54.78271:0 54.7831:0 54.78348:0 54.78386:0 54.78425:1357 54.78463:2314 54.78502:2629 54.7854:2059 54.78579:998 54.78621:0 54.78659:0 54.78697:0 54.78736:0 55.86321:0 55.86361:0 55.864:0 55.8644:0 55.8648:1059 55.86519:1784 55.86559:2076 55.86598:1744 55.86638:993 55.8668:0 55.8672:0 55.8676:0 55.86799:0 56.81239:0 56.8128:0 56.81321:0 56.81361:0 56.8140…	Maslinic acid	C30H48O4	Lipids and lipid-like molecules	Prenol lipids	HMDB0002392	C16939	-	2.51323e+06	2.49903e+06	2.51854e+06	2.53947e+06	2.27278e+06	5.20093e+06	2.58887e+06	2.20579e+06	2.47972e+06	2.62029e+06	2.68766e+06	2.55129e+06	2.53525e+06	2.58578e+06	2.55574e+06	2.45703e+06	2.39305e+06	2.53864e+06	3.66649e+06	2.46397e+06	2.06957e+06	2.54053e+06	3.64561e+06	6.31655e+06	2.84722e+06	1.84753e+06	1.04004e+06	2.64698e+06	1.8162e+06	6.09772e+06	8.5982e+06	4.08004e+06	6.83092e+06
neg-M471T140	471.347	2.33469	inhouse::Corosolic acid; false; [M-H]-	471.347	[M-H]-	638.474	750	1000	49.50459:0 49.50492:0 49.50525:0 49.50558:0 51.32022:0 51.32058:0 51.32092:0 51.32127:0 51.32162:1089 51.32197:1937 51.32232:2177 51.32267:1619 51.32302:682 51.32339:0 51.32374:0 51.32409:0 51.32444:0 52.32207:0 52.32243:0 52.32278:0 52.32314:0 52.3235:871 52.32386:1784 52.32422:2372 52.32458:2245 52.32494:1467 52.32552:0 52.32588:0 52.32624:0 52.3266:0 61.0526:0 61.05305:0 61.05351:0 61.05396:0 …	Corosolic acid	C30H48O4	Lipids and lipid-like molecules	Prenol lipids	NA	NA	-	1.40132e+06	1.46286e+06	1.44916e+06	1.45863e+06	1.58557e+06	1.50692e+06	1.48604e+06	1.60742e+06	1.46682e+06	1.38052e+06	1.47003e+06	1.41848e+06	1.54895e+06	1.46486e+06	1.46986e+06	1.45961e+06	1.40686e+06	1.58978e+06	1.48299e+06	1.73128e+06	911170	1.55348e+06	881638	2.23296e+06	1.62499e+06	1.27214e+06	278690	1.4495e+06	752682	1.52152e+06	1.72096e+06	1.82509e+06	1.76355e+06
neg-M473T198	473.363	3.3036	hmdb::Priverogenin B; E10; true; HMDB0034644	473.362	[M-H]-	585.38	776.12	428.571	49.50463:0 49.50496:0 49.50529:0 49.50562:0 52.59339:0 52.59375:0 52.59411:0 52.59447:0 52.59483:0 52.5952:0 52.59556:0 52.59592:0 52.59628:0 52.59664:0 52.597:0 52.59737:0 52.59773:0 52.59809:0 52.59845:0 52.59881:0 52.59917:0 52.59954:0 52.60009:0 52.60045:0 52.60081:0 52.60118:0 59.01114:0 59.01157:0 59.012:0 59.01242:0 59.01286:1440 59.01329:2734 59.01372:3384 59.01414:2880 59.01458:1587 59.0…	Priverogenin B	C30H50O4	Lipids and lipid-like molecules	Prenol lipids	HMDB0034644	null	-	1.40914e+07	1.10962e+07	1.45811e+07	1.45946e+07	1.06768e+07	1.07176e+07	1.42103e+07	1.24903e+07	1.28688e+07	1.35466e+07	1.32163e+07	1.03003e+07	1.39378e+07	1.31541e+07	1.24505e+07	1.32602e+07	1.50754e+07	1.13843e+07	1.17053e+07	1.15746e+07	4.22851e+06	1.09777e+07	6.75186e+06	5.95199e+06	1.15216e+07	8.27942e+06	2.62143e+06	9.85761e+06	4.8533e+06	1.01989e+07	6.18815e+06	1.69728e+07	9.25516e+06
neg-M473T183	473.362	3.04655	hmdb::Priverogenin B; E10; true; HMDB0034644	473.362	[M-H]-	720.378	800.517	428.571	49.50457:0 49.5049:0 49.50523:0 49.50556:0 50.59478:0 50.59512:0 50.59546:0 50.5958:0 50.59614:0 50.59649:0 50.59682:0 50.59717:0 50.59751:0 50.59785:0 50.59825:0 50.59859:0 50.59893:0 50.59927:0 52.59592:0 52.59628:0 52.59664:0 52.597:0 52.59737:0 52.59772:0 52.59809:0 52.59845:0 52.59881:0 52.59917:0 52.59954:0 52.5999:0 52.60037:0 52.60073:0 52.6011:0 52.60146:0 56.3667:0 56.3671:0 56.3675:0 5…	Priverogenin B	C30H50O4	Lipids and lipid-like molecules	Prenol lipids	HMDB0034644	null	-	3.60198e+07	3.46337e+07	3.53008e+07	3.52716e+07	3.66719e+07	3.49029e+07	3.70029e+07	3.58074e+07	3.42359e+07	3.56743e+07	3.47399e+07	3.5322e+07	3.58322e+07	3.48237e+07	3.58095e+07	3.48533e+07	3.59218e+07	3.44826e+07	3.73071e+07	3.0382e+07	3.25253e+07	4.05646e+07	1.97323e+07	4.75058e+07	3.54429e+07	3.44867e+07	7.3017e+06	4.64758e+07	2.17524e+07	4.67093e+07	5.16485e+07	3.84436e+07	3.81032e+07
neg-M474T60	474.261	0.996567	lipidblast::LysoPE 18:3; [M-H]-	474.262	[M-H]-	812.877	905.192	1000	49.50463:0 49.50496:0 49.50529:0 49.50562:0 52.6959:0 52.69626:0 52.69662:0 52.69698:0 52.69735:0 52.69771:0 52.69807:0 52.69844:0 52.6988:0 52.69916:0 52.69968:0 52.70004:0 52.7004:0 52.70076:0 57.74434:0 57.74475:0 57.74517:0 57.74559:0 57.746:1252 57.74642:2092 57.74683:2373 57.74725:1877 57.74767:957 57.74814:0 57.74856:0 57.74898:0 57.74939:0 63.96197:0 63.96245:0 63.96294:0 63.96342:0 63.96…	LysoPE 18:3	C23H42NO7P	Lipids and lipid-like molecules	Glycerophospholipids	HMDB11478;HMDB11479	C04438	LMGP02050017;LMGP02050043;LMGP02050042;LMGP02050029	1.68829e+06	1.62362e+06	1.73212e+06	1.56902e+06	1.60233e+06	1.6525e+06	1.63364e+06	1.70484e+06	1.62413e+06	1.65393e+06	1.54006e+06	1.67791e+06	1.66157e+06	1.68007e+06	1.55544e+06	1.60906e+06	1.60577e+06	1.68349e+06	1.72628e+06	435716	2.30963e+06	894415	733282	3.02016e+06	476921	8.14168e+06	1.32909e+06	316940	610312	502593	720431	425659	1.02527e+06
neg-M475T48	475.289	0.797882	hmdb::24-Oxo-1alpha,25-dihydroxyvitamin D3; E10; true; HMDB0060128	475.305	[M+FA-H]-	833.437	778.83	428.571	49.50491:0 49.50524:0 49.50557:0 49.5059:0 73.25009:0 73.25069:0 73.25128:0 73.25188:0 73.25247:1191 73.25307:2143 73.25366:2500 73.25426:2007 73.25485:1017 73.25549:0 73.25608:0 73.25668:0 73.25727:0 78.95422:0 78.95488:0 78.95555:0 78.95621:0 78.95688:879 78.95754:2512 78.95821:4249 78.95888:4781 78.95954:3700 78.96021:1878 78.96088:0 78.96154:0 78.96221:0 78.96288:0 86.32743:0 86.32819:0 86.32…	24-Oxo-1alpha,25-dihydroxyvitamin D3	C27H42O4	Lipids and lipid-like molecules	Sterol Lipids	HMDB0060128	null	-	298854	401450	293135	530619	469703	341794	469840	304688	306549	521731	354734	344368	542225	290378	345187	415349	489852	351736	328422	223231	470836	234712	148227	388666	195379	86504.6	62962.1	204516	157773	103839	894782	112169	102199
neg-M475T60_2	475.305	0.993507	hmdb::24-Oxo-1alpha,25-dihydroxyvitamin D3; E10; true; HMDB0060128	475.305	[M+FA-H]-	833.437	778.83	428.571	49.50491:0 49.50524:0 49.50557:0 49.5059:0 73.25009:0 73.25069:0 73.25128:0 73.25188:0 73.25247:1191 73.25307:2143 73.25366:2500 73.25426:2007 73.25485:1017 73.25549:0 73.25608:0 73.25668:0 73.25727:0 78.95422:0 78.95488:0 78.95555:0 78.95621:0 78.95688:879 78.95754:2512 78.95821:4249 78.95888:4781 78.95954:3700 78.96021:1878 78.96088:0 78.96154:0 78.96221:0 78.96288:0 86.32743:0 86.32819:0 86.32…	24-Oxo-1alpha,25-dihydroxyvitamin D3	C27H42O4	Lipids and lipid-like molecules	Sterol Lipids	HMDB0060128	null	-	2.4858e+06	2.36689e+06	2.38026e+06	2.19473e+06	2.49692e+06	2.42119e+06	2.46722e+06	2.39905e+06	2.44428e+06	2.30665e+06	2.27986e+06	2.45035e+06	2.36558e+06	2.43497e+06	2.33214e+06	2.39649e+06	2.47713e+06	2.33946e+06	2.41379e+06	1.61178e+06	3.11809e+06	1.87389e+06	1.36115e+06	3.5563e+06	3.79775e+06	1.31848e+06	1.10885e+06	2.49383e+06	4.2616e+06	1.58365e+06	5.17046e+06	2.08771e+06	2.48083e+06
neg-M476T71	476.277	1.18365	lipidblast::LysoPE 18:2; [M-H]-	476.277	[M-H]-	885.794	923.039	1000	49.50463:0 49.50497:0 49.50529:0 49.50563:0 52.91715:0 52.91752:0 52.91788:0 52.91825:0 52.91861:0 52.91898:0 52.91934:0 52.91971:0 52.92007:0 52.92044:0 52.9208:0 52.92117:0 52.92154:0 52.9219:0 52.92226:0 52.92263:0 52.92299:0 52.92336:0 52.92373:0 52.92417:0 52.92454:0 52.9249:0 52.92527:0 55.66299:0 55.66339:0 55.66378:0 55.66418:0 55.66457:2562 55.66496:4999 55.66536:6220 55.66575:5375 55.66…	LysoPE 18:2	C23H44NO7P	Lipids and lipid-like molecules	Glycerophospholipids	HMDB11477	C04438	LMGP02050011;LMGP02050041	6.14798e+07	6.29217e+07	6.17607e+07	6.15388e+07	6.40714e+07	6.3419e+07	6.31919e+07	6.06304e+07	6.43047e+07	6.32973e+07	6.08549e+07	6.16246e+07	6.17324e+07	6.45915e+07	6.16702e+07	6.34267e+07	6.17882e+07	6.20057e+07	6.30597e+07	1.96196e+07	6.77008e+07	3.13965e+07	4.11666e+07	1.12586e+08	1.93443e+07	3.15518e+08	4.75702e+07	1.95333e+07	3.3481e+07	1.89561e+07	3.59844e+07	1.65295e+07	6.87567e+07
neg-M478T90	478.293	1.49799	lipidblast::LysoPE 18:1; [M-H]-	478.293	[M-H]-	903.384	924.278	1000	49.50455:0 49.50488:0 49.50521:0 49.50555:0 50.23392:0 50.23426:0 50.23459:0 50.23493:0 50.23527:927 50.23561:2015 50.23594:2534 50.23628:2123 50.23662:1133 50.23705:0 50.23738:0 50.23772:0 50.23806:0 53.14128:0 53.14165:0 53.14201:0 53.14238:0 53.14275:0 53.14312:0 53.14349:0 53.14385:0 53.14422:0 53.14459:0 53.14495:0 53.14532:0 53.14569:0 53.14606:0 53.14642:0 53.14679:0 53.14716:0 53.14753:0 …	LysoPE 18:1	C23H46NO7P	Lipids and lipid-like molecules	Glycerophospholipids	HMDB11475;HMDB11476;HMDB11505;HMDB11506	C04438	LMGP02050039;LMGP02050004;LMGP02050064;LMGP02050040	3.11063e+07	2.95019e+07	3.04669e+07	3.08888e+07	3.14153e+07	2.94284e+07	3.02339e+07	2.91964e+07	3.04256e+07	3.19756e+07	3.05112e+07	2.91192e+07	3.06556e+07	2.9403e+07	3.01603e+07	3.05735e+07	3.07348e+07	3.08696e+07	3.03843e+07	4.13109e+07	5.30115e+07	2.01327e+07	2.51284e+07	5.79544e+07	2.44398e+07	7.44018e+07	2.70938e+07	2.91374e+07	2.48992e+07	1.67644e+07	2.18406e+07	8.19153e+06	3.59792e+07
neg-M480T122	480.308	2.0358	lipidblast::LysoPE 18:0; [M-H]-	480.31	[M-H]-	932.587	926.636	1000	49.50455:0 49.50488:0 49.50521:0 49.50554:0 50.07425:0 50.07458:0 50.07492:0 50.07526:0 50.0756:2715 50.07593:3784 50.07627:3919 50.0766:3121 50.07694:1830 50.07731:0 50.07765:0 50.07798:0 50.07832:0 51.34463:0 51.34498:0 51.34533:0 51.34568:0 51.34603:2322 51.34638:3599 51.34673:3995 51.34708:3274 51.34742:1848 51.34784:0 51.34818:0 51.34853:0 51.34888:0 53.36498:0 53.36535:0 53.36572:0 53.36609…	LysoPE 18:0	C23H48NO7P	Lipids and lipid-like molecules	Glycerophospholipids	HMDB11129;HMDB11130	C04438	LMGP02050001;LMGP02050038	6.19318e+07	5.4689e+07	5.3833e+07	5.28275e+07	5.46884e+07	5.34734e+07	5.63818e+07	5.57911e+07	5.37145e+07	5.36903e+07	5.28248e+07	4.98795e+07	5.30249e+07	6.41094e+07	5.42736e+07	5.66403e+07	5.4272e+07	5.60333e+07	5.35071e+07	1.41454e+08	8.29922e+07	3.02194e+07	7.7718e+07	5.5286e+07	6.92869e+07	1.05252e+08	6.80709e+07	1.14134e+08	3.32694e+07	2.91234e+07	5.06897e+07	1.50124e+07	5.66898e+07
neg-M483T69	483.271	1.14246	lipidblast::LysoPG 16:0; LysoPG 16:0; [M-H]-	483.271	[M-H]-	674.955	918.767	800	49.50455:0 49.50488:0 49.50521:0 49.50554:0 50.0504:0 50.05074:0 50.05107:0 50.05141:0 50.05175:1111 50.05208:1968 50.05242:2277 50.05275:1873 50.05309:1071 50.05354:0 50.05387:0 50.05421:0 50.05454:0 53.69704:0 53.69741:0 53.69779:0 53.69816:0 53.69854:0 53.69891:0 53.69928:0 53.69965:0 53.70003:0 53.70043:0 53.7008:0 53.70118:0 53.70155:0 54.57527:0 54.57565:0 54.57603:0 54.57642:0 54.5768:1222…	LysoPG 16:0; LysoPG 16:0	C22H45O9P	Lipids and lipid-like molecules	Glycerophospholipids	-	C05980	LMGP04050008	914916	932319	1.06397e+06	988617	1.15363e+06	912980	987123	893857	1.18179e+06	935505	828160	947386	1.01616e+06	1.04021e+06	1.00484e+06	877330	1.04698e+06	933268	1.08751e+06	1.17967e+06	1.98649e+06	601650	1.15126e+06	1.8177e+06	963114	2.63344e+06	444812	1.16431e+06	812102	334268	1.14873e+06	367594	1.13741e+06
neg-M491T150	491.321	2.50645	lipidblast::LysoPA 22:1; LysoPA 22:1; [M-H]-	491.32	[M-H]-	676.578	282.767	500	49.50462:0 49.50494:0 49.50528:0 49.50561:0 51.90146:0 51.90181:0 51.90217:0 51.90252:0 51.90288:1104 51.90323:1954 51.90359:2319 51.90394:1995 51.9043:1224 51.90473:0 51.90509:0 51.90544:0 51.9058:0 54.58867:0 54.58905:0 54.58943:0 54.58981:0 54.59019:0 54.59058:0 54.59096:0 54.59134:0 54.59172:0 54.59211:0 54.59249:0 54.59287:0 54.59325:0 54.59364:0 54.59402:0 54.5944:0 54.59478:0 54.59517:0 54…	LysoPA 22:1; LysoPA 22:1	C25H49O7P	Lipids and lipid-like molecules	Glycerophospholipids	-	C00681	LMGP10050029	1.17262e+06	1.1574e+06	1.58747e+06	1.57847e+06	1.16879e+06	1.21021e+06	1.27798e+06	1.20724e+06	1.10516e+06	1.55147e+06	1.45675e+06	1.01832e+06	1.32382e+06	1.53453e+06	1.21289e+06	1.4452e+06	1.21481e+06	1.21064e+06	1.28901e+06	557962	515364	643622	1.24091e+06	2.77813e+06	747194	1.99447e+06	793875	680217	769681	651626	958554	1.10612e+06	1.46765e+06
neg-M493T191	493.335	3.17502	lipidblast::LysoPA 22:0; LysoPA 22:0; [M-H]-	493.335	[M-H]-	800.798	272.447	500	49.50466:0 49.50499:0 49.50532:0 49.50565:0 53.89461:0 53.89499:0 53.89536:0 53.89574:0 53.89611:1517 53.89649:2469 53.89686:2779 53.89724:2292 53.89761:1341 53.89802:0 53.89839:0 53.89877:0 53.89914:0 54.81194:0 54.81233:0 54.81271:0 54.8131:0 54.81348:0 54.81387:0 54.81425:0 54.81464:0 54.81502:0 54.81541:0 54.81579:0 54.81618:0 54.81656:0 54.81695:0 54.81733:0 54.81771:0 54.8181:0 54.81849:0 5…	LysoPA 22:0; LysoPA 22:0	C25H51O7P	Lipids and lipid-like molecules	Glycerophospholipids	-	C00681	LMGP10050031	7.01253e+06	7.14375e+06	6.89913e+06	7.00467e+06	6.74168e+06	6.77681e+06	7.21943e+06	8.13332e+06	6.72647e+06	6.59224e+06	7.71569e+06	6.62862e+06	7.71933e+06	7.26792e+06	6.54708e+06	7.02424e+06	6.91145e+06	7.35854e+06	6.75263e+06	5.73038e+06	3.03833e+06	2.2601e+06	7.19076e+06	1.35372e+06	7.45684e+06	9.05788e+06	5.83449e+06	4.15662e+06	3.28645e+06	3.8645e+06	8.57104e+06	6.71592e+06	1.01293e+07
neg-M493T196	493.349	3.26678	lipidblast::LysoPA 22:0; LysoPA 22:0; [M-H]-	493.335	[M-H]-	800.798	272.447	500	49.50466:0 49.50499:0 49.50532:0 49.50565:0 53.89461:0 53.89499:0 53.89536:0 53.89574:0 53.89611:1517 53.89649:2469 53.89686:2779 53.89724:2292 53.89761:1341 53.89802:0 53.89839:0 53.89877:0 53.89914:0 54.81194:0 54.81233:0 54.81271:0 54.8131:0 54.81348:0 54.81387:0 54.81425:0 54.81464:0 54.81502:0 54.81541:0 54.81579:0 54.81618:0 54.81656:0 54.81695:0 54.81733:0 54.81771:0 54.8181:0 54.81849:0 5…	LysoPA 22:0; LysoPA 22:0	C25H51O7P	Lipids and lipid-like molecules	Glycerophospholipids	-	C00681	LMGP10050031	266599	262138	270083	260271	260403	280678	244402	258956	275508	269113	258676	264823	274975	254579	265062	266031	237095	272511	283920	740112	474089	125756	211180	146241	368694	167411	46268.5	265414	60027.2	101005	271278	56027.4	139938
neg-M498T57	498.262	0.956507	lipidblast::LysoPE 20:5; [M-H]-	498.262	[M-H]-	784.943	809.024	1000	49.50466:0 49.50499:0 49.50532:0 49.50565:0 53.57747:0 53.57784:0 53.57821:0 53.57858:0 53.57895:856 53.57932:1754 53.5797:2238 53.58007:1986 53.58044:1192 53.58086:0 53.58123:0 53.58161:0 53.58198:0 55.24514:0 55.24553:0 55.24592:0 55.24631:0 55.2467:1419 55.24709:2460 55.24748:2728 55.24787:2121 55.24826:1119 55.24865:0 55.24904:0 55.24943:0 55.24982:0 55.36255:0 55.36293:0 55.36332:0 55.36372:…	LysoPE 20:5	C25H42NO7P	Lipids and lipid-like molecules	Glycerophospholipids	HMDB11489	C04438	LMGP02050053;LMGP02050027	1.00706e+06	1.00706e+06	1.00706e+06	1.00706e+06	1.00706e+06	1.00706e+06	1.00706e+06	1.00706e+06	1.00706e+06	1.00706e+06	1.00706e+06	1.00706e+06	1.00706e+06	1.00706e+06	1.00706e+06	1.00706e+06	1.00706e+06	1.00706e+06	1.00706e+06	430087	1.50704e+06	624935	479304	1.46396e+06	191868	5.73672e+06	1.28714e+06	156450	510421	434599	655839	175945	552235
neg-M498T39	498.288	0.648755	hmdb::Taurodeoxycholic acid; E10; true; HMDB0000896	498.293	[M-H]-	812.312	593.673	428.571	49.50471:0 49.50504:0 49.50537:0 49.5057:0 55.36254:0 55.36293:0 55.36332:0 55.36371:0 55.3641:0 55.36449:0 55.36488:0 55.36527:0 55.36566:0 55.36605:0 55.36644:0 55.36683:0 55.36723:0 55.36761:0 55.368:0 55.3684:0 55.36879:0 55.36918:0 55.36957:0 55.36996:0 55.37049:0 55.37088:0 55.37128:0 55.37167:0 62.94202:0 62.9425:0 62.94297:0 62.94344:0 62.94392:1556 62.94439:2888 62.94487:3506 62.94534:29…	Taurodeoxycholic acid	C26H45NO6S	Lipids and lipid-like molecules	Sterol Lipids	HMDB0000896	C05463	-	917822	786452	1.08889e+06	1.02872e+06	878860	1.08145e+06	959009	1.21397e+06	1.09665e+06	785897	817669	1.05654e+06	772885	1.3655e+06	991370	796174	974447	993034	993546	558679	51323.9	539386	1.14895e+06	2.68954e+06	1.31454e+06	859414	92336.8	148752	1.56249e+07	1.15139e+06	3.0309e+06	439217	106174
neg-M500T68	500.277	1.1319	lipidblast::LysoPE 20:4; [M-H]-	500.276	[M-H]-	807.751	861.977	1000	49.50466:0 49.50499:0 49.50532:0 49.50565:0 53.74708:0 53.74746:0 53.74783:0 53.7482:0 53.74858:7238 53.74895:14425 53.74932:18464 53.7497:16806 53.75007:11026 53.7505:0 53.75088:0 53.75125:0 53.75162:0 55.58392:0 55.58431:0 55.58471:0 55.5851:0 55.58549:0 55.58588:0 55.58628:0 55.58667:0 55.58707:0 55.58746:0 55.58785:0 55.58825:0 55.58864:0 55.58903:0 55.58942:0 55.58982:0 55.59021:0 55.5906:0 …	LysoPE 20:4	C25H44NO7P	Lipids and lipid-like molecules	Glycerophospholipids	HMDB11487;HMDB11488;HMDB11517;HMDB11518	C04438	LMGP02050009;LMGP02050067;LMGP02050052;LMGP02050051	5.66965e+07	6.03916e+07	5.55209e+07	5.81304e+07	6.05706e+07	5.90924e+07	5.87924e+07	5.70668e+07	6.19457e+07	5.69164e+07	5.67825e+07	5.84686e+07	5.63485e+07	6.17452e+07	5.78414e+07	5.79703e+07	6.02883e+07	5.65123e+07	5.84708e+07	3.41189e+07	7.47225e+07	3.00835e+07	4.95917e+07	8.08007e+07	2.19066e+07	3.11992e+08	6.97483e+07	2.36402e+07	3.65663e+07	2.92911e+07	3.31065e+07	1.16332e+07	5.77951e+07
neg-M502T67	502.282	1.11565	lipidblast::LysoPE 20:3; [M-H]-	502.292	[M-H]-	932.246	918.449	1000	49.50465:0 49.50498:0 49.50531:0 49.50564:0 53.24762:0 53.24799:0 53.24836:0 53.24872:0 53.24909:1351 53.24946:2086 53.24983:2311 53.2502:1916 53.25056:1169 53.25101:0 53.25138:0 53.25175:0 53.25212:0 55.81059:0 55.81099:0 55.81138:0 55.81178:0 55.81217:0 55.81256:0 55.81296:0 55.81336:0 55.81375:0 55.81415:0 55.81464:0 55.81504:0 55.81543:0 55.81583:0 59.01113:0 59.01156:0 59.01199:0 59.01242:0 …	LysoPE 20:3	C25H46NO7P	Lipids and lipid-like molecules	Glycerophospholipids	HMDB11484;HMDB11485;HMDB11486;HMDB11514;HMDB11515	C04438	LMGP02050022;LMGP02050050;LMGP02050065;LMGP02050049;LMGP02050066;LMGP02050048	2.69636e+06	2.67271e+06	2.80312e+06	2.83532e+06	2.8014e+06	2.92541e+06	2.96987e+06	3.1271e+06	3.42647e+06	3.2102e+06	3.06923e+06	3.03366e+06	407172	3.37748e+06	3.47839e+06	3.24444e+06	3.32576e+06	3.24475e+06	3.15743e+06	1.48015e+06	4.10689e+06	1.71235e+06	2.25469e+06	4.22303e+06	1.07222e+06	484226	3.63399e+06	1.17339e+06	1.87123e+06	1.43916e+06	1.63993e+06	563698	3.33795e+06
neg-M502T78	502.293	1.3025	lipidblast::LysoPE 20:3; [M-H]-	502.292	[M-H]-	932.246	918.449	1000	49.50465:0 49.50498:0 49.50531:0 49.50564:0 53.24762:0 53.24799:0 53.24836:0 53.24872:0 53.24909:1351 53.24946:2086 53.24983:2311 53.2502:1916 53.25056:1169 53.25101:0 53.25138:0 53.25175:0 53.25212:0 55.81059:0 55.81099:0 55.81138:0 55.81178:0 55.81217:0 55.81256:0 55.81296:0 55.81336:0 55.81375:0 55.81415:0 55.81464:0 55.81504:0 55.81543:0 55.81583:0 59.01113:0 59.01156:0 59.01199:0 59.01242:0 …	LysoPE 20:3	C25H46NO7P	Lipids and lipid-like molecules	Glycerophospholipids	HMDB11484;HMDB11485;HMDB11486;HMDB11514;HMDB11515	C04438	LMGP02050022;LMGP02050050;LMGP02050065;LMGP02050049;LMGP02050066;LMGP02050048	4.10159e+06	4.62457e+06	4.23689e+06	4.14534e+06	4.35502e+06	4.18946e+06	4.60849e+06	4.24972e+06	4.31456e+06	4.11173e+06	4.36234e+06	4.21624e+06	4.24213e+06	4.61375e+06	4.16773e+06	4.2749e+06	4.22726e+06	4.24126e+06	4.42221e+06	2.39359e+06	6.569e+06	3.61439e+06	2.60234e+06	7.92659e+06	1.48553e+06	2.52348e+07	6.10315e+06	2.36159e+06	1.8081e+06	1.34417e+06	3.09392e+06	815580	2.37401e+06
neg-M507T58	507.272	0.971181	lipidblast::LysoPG 18:2; LysoPG 18:2; [M-H]-	507.272	[M-H]-	804.307	923.562	800	49.50467:0 49.505:0 49.50533:0 49.50566:0 53.97387:0 53.97425:0 53.97462:0 53.975:0 53.97538:1239 53.97575:1995 53.97613:2236 53.97651:1826 53.97688:1042 53.97726:0 53.97764:0 53.97801:0 53.97839:0 54.04916:0 54.04954:0 54.04992:0 54.05029:0 54.05067:1186 54.05105:1971 54.05142:2368 54.0518:2094 54.05218:1297 54.05262:0 54.053:0 54.05338:0 54.05376:0 56.36389:0 56.36429:0 56.36469:0 56.36509:0 56…	LysoPG 18:2; LysoPG 18:2	C24H45O9P	Lipids and lipid-like molecules	Glycerophospholipids	-	C05980	LMGP04050014	1.25581e+06	1.14141e+06	1.13669e+06	1.04485e+06	1.20452e+06	1.13957e+06	1.05299e+06	1.24674e+06	1.13133e+06	1.07366e+06	1.17919e+06	1.06872e+06	1.0565e+06	1.20641e+06	1.07365e+06	1.25341e+06	1.25504e+06	1.08409e+06	1.10784e+06	982986	867277	1.23056e+06	810865	3.27371e+06	837437	2.74969e+06	916481	715193	1.53261e+06	712469	1.81649e+06	1.21679e+06	1.52011e+06
neg-M507T84	507.367	1.40193	hmdb::2'-Apo-beta-carotenal; E10; true; HMDB0035150	507.367	[M-H]-	668.553	730.689	500	49.50455:0 49.50489:0 49.50521:0 49.50555:0 50.29069:0 50.29103:0 50.29137:0 50.29171:0 50.29204:1153 50.29238:1928 50.29272:2212 50.29306:1795 50.2934:927 50.2939:0 50.29424:0 50.29457:0 50.29491:0 55.70043:0 55.70082:0 55.70122:0 55.70161:0 55.70201:1165 55.7024:2043 55.70279:2407 55.70319:2057 55.70358:1263 55.70398:0 55.70437:0 55.70477:0 55.70516:0 55.70555:1774 55.70595:2011 55.70634:2070 5…	2'-Apo-beta-carotenal	C37H48O	Lipids and lipid-like molecules	Prenol lipids	HMDB0035150	null	-	5.40008e+06	3.53906e+06	3.40294e+06	3.23007e+06	2.66386e+06	4.80852e+06	3.20277e+06	4.89538e+06	3.5044e+06	3.63283e+06	5.23513e+06	3.79612e+06	4.17134e+06	3.75222e+06	3.31078e+06	2.83175e+06	3.16092e+06	5.78159e+06	3.49306e+06	1.79657e+06	4.57731e+06	2.26535e+06	1.52786e+06	4.75334e+06	6.44513e+06	1.76917e+06	517632	3.45708e+06	2.55218e+06	1.63722e+06	6.72472e+06	2.88215e+06	5.98875e+06
neg-M509T71	509.287	1.18353	lipidblast::LysoPG 18:1; LysoPG 18:1; [M-H]-	509.287	[M-H]-	796.143	954.28	1000	49.50469:0 49.50502:0 49.50535:0 49.50568:0 54.50232:0 54.5027:0 54.50308:0 54.50346:0 54.50384:1384 54.50423:2317 54.50461:2579 54.50499:1963 54.50537:921 54.50581:0 54.5062:0 54.50658:0 54.50696:0 56.58485:0 56.58526:0 56.58566:0 56.58606:0 56.58647:0 56.58687:0 56.58728:0 56.58768:0 56.58808:0 56.58849:0 56.58889:0 56.58929:0 56.5897:0 56.5901:0 56.5905:0 56.59091:0 56.59131:0 56.59186:0 56.59…	LysoPG 18:1; LysoPG 18:1	C24H47O9P	Lipids and lipid-like molecules	Glycerophospholipids	-	C05980	LMGP04050006	2.02044e+06	2.24878e+06	2.09654e+06	2.21127e+06	1.98733e+06	2.28355e+06	2.12435e+06	1.99623e+06	2.17126e+06	1.99405e+06	2.14024e+06	2.06449e+06	2.1149e+06	2.18641e+06	2.0794e+06	2.15019e+06	2.07548e+06	2.09135e+06	2.20262e+06	1.45763e+06	1.95733e+06	1.83007e+06	1.66277e+06	6.15132e+06	1.50919e+06	6.95207e+06	1.97915e+06	2.24732e+06	2.76068e+06	1.27268e+06	2.72151e+06	1.36049e+06	1.9131e+06
neg-M512T60	512.298	1.00806	lipidblast::LysoPC 14:0; [M+FA-H]-	512.298	[M+FA-H]-	887.592	936.552	1000	49.50457:0 49.50489:0 49.50523:0 49.50556:0 50.25318:0 50.25352:0 50.25386:0 50.25419:0 50.25453:0 50.25487:0 50.25521:0 50.25555:0 50.25588:0 50.25645:0 50.25679:0 50.25712:0 50.25746:0 57.76974:0 57.77016:0 57.77057:0 57.77099:0 57.7714:1316 57.77182:2324 57.77224:2758 57.77266:2287 57.77307:1226 57.77353:0 57.77394:0 57.77436:0 57.77478:0 59.05415:0 59.05458:0 59.05502:0 59.05545:0 59.05587:11…	LysoPC 14:0	C22H46NO7P	Lipids and lipid-like molecules	Glycerophospholipids	HMDB10379	C04230	LMGP01050012;LMGP01050073	1.68384e+07	1.60551e+07	1.61079e+07	1.55077e+07	1.57728e+07	1.70354e+07	1.60409e+07	1.66632e+07	1.50866e+07	1.73494e+07	1.49077e+07	1.61047e+07	1.60577e+07	1.58032e+07	1.5513e+07	1.60211e+07	1.59778e+07	1.66246e+07	1.69301e+07	2.64858e+07	4.10154e+07	9.56525e+06	1.10287e+07	8.68433e+06	2.72639e+07	2.14417e+07	5.62912e+06	2.43697e+07	2.84355e+06	6.7817e+06	1.55388e+07	5.19784e+06	7.21483e+06
neg-M515T119	515.372	1.98245	hmdb::22-Acetylpriverogenin B; E10; true; HMDB0034645	515.372	[M-H]-	815.848	701.294	416.667	49.50475:0 49.50508:0 49.50541:0 49.50574:0 56.74423:0 56.74463:0 56.74504:0 56.74544:0 56.74585:1348 56.74625:2177 56.74666:2496 56.74706:2162 56.74747:1412 56.74789:0 56.74829:0 56.7487:0 56.74911:0 57.26134:0 57.26175:0 57.26216:0 57.26257:0 57.26298:0 57.26339:0 57.26381:0 57.26422:0 57.26463:0 57.26504:0 57.26545:0 57.26586:0 57.26627:0 57.26668:0 57.26709:0 57.2675:0 57.26793:0 57.26834:0 5…	22-Acetylpriverogenin B	C32H52O5	Lipids and lipid-like molecules	Prenol lipids	HMDB0034645	null	-	3.67426e+06	3.4645e+06	3.70254e+06	3.74137e+06	3.81416e+06	3.67066e+06	3.23025e+06	3.61751e+06	3.88812e+06	3.51236e+06	3.652e+06	3.55336e+06	3.51161e+06	3.95937e+06	3.53375e+06	3.64425e+06	3.55625e+06	3.68241e+06	3.64398e+06	2.75427e+06	3.40652e+06	5.85152e+06	3.04092e+06	4.62538e+06	4.20979e+06	1.74572e+06	529613	5.49832e+06	2.97383e+06	3.74245e+06	8.58318e+06	9.23577e+06	4.80923e+06
neg-M515T240	515.41	4.00309	lipidblast::FAHFA 33:4; FAHFA(20:3/13:1); [M-H]-	515.41	[M-H]-	783.449	78.3995	500	49.50466:0 49.50499:0 49.50532:0 49.50565:0 53.5611:0 53.56147:0 53.56184:0 53.56222:0 53.56259:901 53.56296:2111 53.56333:2926 53.56371:2656 53.56408:1514 53.56456:0 53.56493:0 53.5653:0 53.56567:0 57.26792:0 57.26833:0 57.26874:0 57.26915:0 57.26957:0 57.26998:0 57.27039:0 57.2708:0 57.27121:0 57.27162:0 57.27211:0 57.27252:0 57.27293:0 57.27334:0 62.66779:0 62.66826:0 62.66873:0 62.6692:0 62.6…	FAHFA 33:4; FAHFA(20:3/13:1)	C33H56O4	Lipids and lipid-like molecules	Fatty Acyls	-	-	-	1.66887e+06	1.6257e+06	1.63035e+06	1.7076e+06	1.61725e+06	1.67724e+06	1.61602e+06	1.71564e+06	1.59944e+06	1.8209e+06	1.70359e+06	1.63172e+06	1.64706e+06	1.66153e+06	1.65904e+06	1.72911e+06	1.67184e+06	1.53876e+06	1.68309e+06	1.26928e+06	2.4981e+06	2.15995e+06	2.12362e+06	573111	2.27664e+06	1.3807e+06	295706	1.39701e+06	924463	1.73448e+06	1.87614e+06	2.06184e+06	2.35825e+06
neg-M522T69	522.282	1.14689	lipidblast::LysoPS 18:1; LysoPS 18:1; [M-H]-	522.281	[M-H]-	731.193	722.967	1000	49.50461:0 49.50494:0 49.50527:0 49.5056:0 51.77121:0 51.77156:0 51.77192:0 51.77227:0 51.77262:1372 51.77298:2385 51.77333:2852 51.77368:2452 51.77404:1448 51.77458:0 51.77493:0 51.77528:0 51.77564:0 58.03171:0 58.03213:0 58.03255:0 58.03297:0 58.03339:0 58.03381:0 58.03423:0 58.03465:0 58.03506:0 58.03561:0 58.03603:0 58.03645:0 58.03687:0 73.57701:0 73.57761:0 73.5782:0 73.5788:0 73.5794:1373 …	LysoPS 18:1; LysoPS 18:1	C24H46NO9P	Lipids and lipid-like molecules	Glycerophospholipids	-	C05974	LMGP03050001	1.42569e+06	1.43712e+06	1.39922e+06	1.43384e+06	1.43758e+06	1.45488e+06	1.42637e+06	1.37504e+06	1.55662e+06	1.35032e+06	1.45152e+06	1.33852e+06	1.52812e+06	1.4695e+06	1.38609e+06	1.39296e+06	1.41406e+06	1.44117e+06	1.46224e+06	1.67396e+07	1.70217e+06	905094	2.08577e+06	395333	4.90622e+06	170799	202977	2.32514e+06	398156	799641	1.45315e+06	166371	791201
neg-M524T64	524.276	1.074	lipidblast::LysoPE 22:6; [M-H]-	524.276	[M-H]-	631.958	716.464	1000	49.5048:0 49.50513:0 49.50546:0 49.50579:0 58.25033:0 58.25075:0 58.25117:0 58.25159:0 58.25202:0 58.25244:0 58.25286:0 58.25328:0 58.2537:0 58.25413:0 58.25455:0 58.25497:0 58.25539:0 58.25581:0 58.25623:0 58.25666:0 58.25708:0 58.2575:0 58.25794:0 58.25836:0 58.25878:0 58.2592:0 59.01027:0 59.0107:0 59.01113:0 59.01155:0 59.01199:3455 59.01242:15370 59.01285:43735 59.01328:73895 59.01371:91483 …	LysoPE 22:6	C27H44NO7P	Lipids and lipid-like molecules	Glycerophospholipids	HMDB11496	C04438	LMGP02050060;LMGP02050013	3.59032e+07	3.79228e+07	3.69156e+07	3.7168e+07	3.88304e+07	3.77007e+07	3.77018e+07	3.70896e+07	3.97791e+07	3.53169e+07	3.79479e+07	3.61916e+07	3.66547e+07	3.87327e+07	3.78362e+07	3.69772e+07	3.90027e+07	3.70228e+07	3.64351e+07	2.10568e+07	3.8124e+07	2.70885e+07	2.69922e+07	6.23766e+07	1.39143e+07	1.76454e+08	5.46165e+07	2.56642e+07	4.30546e+07	2.2276e+07	2.24299e+07	7.39396e+06	2.38547e+07
neg-M526T70	526.313	1.15941	lipidblast::LysoPE 22:5; [M-H]-	526.292	[M-H]-	700.117	772.79	1000	49.50465:0 49.50498:0 49.50531:0 49.50564:0 53.25241:0 53.25278:0 53.25314:0 53.25351:0 53.25388:1027 53.25425:1982 53.25462:2411 53.25499:2033 53.25536:1140 53.25588:0 53.25625:0 53.25662:0 53.25699:0 58.47401:0 58.47443:0 58.47486:0 58.47528:0 58.4757:0 58.47613:0 58.47655:0 58.47698:0 58.4774:0 58.47783:0 58.47825:0 58.47867:0 58.4791:0 58.47952:0 58.47995:0 58.48037:0 58.48079:0 58.48122:0 58…	LysoPE 22:5	C27H46NO7P	Lipids and lipid-like molecules	Glycerophospholipids	HMDB11494;HMDB11495;HMDB11524;HMDB11525	C04438	LMGP02050059;LMGP02050058;LMGP02050069;LMGP02050070	1.37443e+07	1.38466e+07	1.36092e+07	1.36006e+07	1.47731e+07	1.4027e+07	1.36824e+07	1.38994e+07	1.42768e+07	1.39055e+07	1.394e+07	1.34524e+07	1.40391e+07	1.39986e+07	1.37994e+07	1.40077e+07	1.39832e+07	1.39282e+07	1.3833e+07	2.47543e+07	2.86139e+07	8.20526e+06	1.47757e+07	6.83347e+06	2.46987e+07	1.46571e+07	6.73589e+06	1.74541e+07	2.6288e+06	7.52777e+06	1.05149e+07	4.88221e+06	1.12584e+07
neg-M528T86	528.308	1.42889	lipidblast::LysoPE 22:4; [M-H]-	528.307	[M-H]-	622.745	842.922	750	49.50483:0 49.50515:0 49.50549:0 49.50581:0 58.90295:0 58.90338:0 58.90381:0 58.90424:0 58.90467:1282 58.90509:2292 58.90552:2761 58.90595:2332 58.90638:1296 58.90686:0 58.90729:0 58.90772:0 58.90815:0 63.41063:0 63.4111:0 63.41158:0 63.41206:0 63.41254:1513 63.41302:2189 63.4135:2434 63.41397:2060 63.41446:1232 63.41497:0 63.41545:0 63.41593:0 63.41641:0 71.24469:0 71.24526:0 71.24583:0 71.24641…	LysoPE 22:4	C27H48NO7P	Lipids and lipid-like molecules	Glycerophospholipids	HMDB11493	C04438	LMGP02050057;LMGP02050014	1.77303e+06	1.54529e+06	2.39547e+06	1.30041e+06	1.9316e+06	1.75211e+06	1.75142e+06	1.75158e+06	1.75173e+06	1.75147e+06	1.75171e+06	1.75161e+06	1.75154e+06	1.75173e+06	1.75148e+06	1.75184e+06	1.74647e+06	1.76036e+06	1.7479e+06	1.71979e+07	2.03995e+06	2.82773e+06	2.70361e+06	4.62069e+06	991400	9.60434e+06	2.88524e+06	1.69123e+06	1.07794e+06	1.76181e+06	617730	38595.4	1.73967e+06
neg-M529T272	529.426	4.52664	lipidblast::FAHFA 34:4; FAHFA(20:4/14:0); [M-H]-	529.426	[M-H]-	700.714	68.0087	500	49.50477:0 49.5051:0 49.50543:0 49.50576:0 57.12517:0 57.12558:0 57.12598:0 57.1264:0 57.1268:1682 57.12721:2341 57.12762:2435 57.12803:1889 57.12844:996 57.1289:0 57.12931:0 57.12972:0 57.13013:0 58.82243:0 58.82286:0 58.82329:0 58.82372:0 58.82415:0 58.82457:0 58.825:0 58.82543:0 58.82586:0 58.82629:0 58.82671:0 58.82714:0 58.82757:0 58.828:0 58.82842:0 58.82885:0 58.82943:0 58.82985:0 58.83028…	FAHFA 34:4; FAHFA(20:4/14:0)	C34H58O4	Lipids and lipid-like molecules	Fatty Acyls	-	-	-	3.45702e+06	3.51234e+06	3.47138e+06	3.42783e+06	3.48765e+06	3.47518e+06	3.47119e+06	3.4711e+06	3.47009e+06	3.47433e+06	3.4716e+06	3.46915e+06	3.47346e+06	3.47225e+06	3.46979e+06	3.47137e+06	3.49137e+06	3.44708e+06	3.47775e+06	2.43644e+06	3.78153e+06	3.16977e+06	2.53354e+06	1.75936e+06	4.33867e+06	2.22549e+06	843552	3.00404e+06	1.92232e+06	3.38752e+06	3.09922e+06	5.7708e+06	4.16232e+06
neg-M529T251	529.426	4.18778	lipidblast::FAHFA 34:4; FAHFA(16:2/18:2); [M-H]-	529.426	[M-H]-	762.376	116.609	500	49.50478:0 49.50511:0 49.50544:0 49.50577:0 57.45498:0 57.45539:0 57.4558:0 57.45621:0 57.45663:945 57.45704:1966 57.45745:2728 57.45787:2695 57.45828:1861 57.45869:796 57.45915:0 57.45956:0 57.45998:0 57.46039:0 58.825:0 58.82543:0 58.82586:0 58.82629:0 58.82671:0 58.82714:0 58.82757:0 58.828:0 58.82843:0 58.82885:0 58.82929:0 58.82972:0 58.83015:0 58.83057:0 61.80271:0 61.80317:0 61.80363:0 61.…	FAHFA 34:4; FAHFA(16:2/18:2)	C34H58O4	Lipids and lipid-like molecules	Fatty Acyls	-	-	-	1.33476e+06	1.29305e+06	1.38257e+06	1.25664e+06	1.2487e+06	1.28169e+06	1.25477e+06	1.2257e+06	1.23596e+06	1.2463e+06	1.18085e+06	1.27636e+06	1.22575e+06	1.10463e+06	1.18286e+06	1.14142e+06	1.10753e+06	1.08732e+06	2.32889e+06	1.12782e+06	1.48187e+06	1.35778e+06	912653	667010	1.69593e+06	816743	321019	1.13599e+06	637275	1.3941e+06	1.29739e+06	1.54738e+06	1.83312e+06
neg-M537T490	536.502	8.16142	lipidblast::Cer[NS] 34:1; Cer[NS](d18:1/16:0); [M-H]-	536.502	[M-H]-	819.622	846.907	888.889	49.50464:0 49.50497:0 49.5053:0 49.50563:0 52.89745:0 52.89782:0 52.89818:0 52.89854:0 52.89891:1088 52.89928:1947 52.89964:2360 52.90001:2004 52.90037:1069 52.90078:0 52.90114:0 52.90151:0 52.90187:0 54.3538:0 54.35418:0 54.35456:0 54.35494:0 54.35532:1220 54.3557:2043 54.35608:2408 54.35646:2116 54.35684:1337 54.35724:0 54.35762:0 54.358:0 54.35838:0 54.90405:0 54.90443:0 54.90482:0 54.9052:0 5…	Cer[NS] 34:1; Cer[NS](d18:1/16:0)	C34H67NO3	Lipids and lipid-like molecules	Sphingolipids	HMDB04949	C00195	LMSP02010004	1.4779e+06	1.72243e+06	1.67646e+06	1.70521e+06	2.09981e+06	1.54257e+06	2.01866e+06	1.64562e+06	1.50285e+06	1.73121e+06	1.8188e+06	1.66092e+06	1.68804e+06	1.49522e+06	1.86875e+06	1.73209e+06	1.82628e+06	1.6971e+06	1.6316e+06	3.73482e+06	1.40884e+06	1.42596e+06	3.93491e+06	2.68134e+06	1.46171e+06	3.09823e+06	2.63654e+06	2.17701e+06	4.22914e+06	1.81014e+06	1.92436e+06	2.53055e+06	3.9744e+06
neg-M537T500	536.522	8.32523	lipidblast::Cer[NS] 34:1; Cer[NS](d18:1/16:0); [M-H]-	536.502	[M-H]-	819.622	846.907	888.889	49.50464:0 49.50497:0 49.5053:0 49.50563:0 52.89745:0 52.89782:0 52.89818:0 52.89854:0 52.89891:1088 52.89928:1947 52.89964:2360 52.90001:2004 52.90037:1069 52.90078:0 52.90114:0 52.90151:0 52.90187:0 54.3538:0 54.35418:0 54.35456:0 54.35494:0 54.35532:1220 54.3557:2043 54.35608:2408 54.35646:2116 54.35684:1337 54.35724:0 54.35762:0 54.358:0 54.35838:0 54.90405:0 54.90443:0 54.90482:0 54.9052:0 5…	Cer[NS] 34:1; Cer[NS](d18:1/16:0)	C34H67NO3	Lipids and lipid-like molecules	Sphingolipids	HMDB04949	C00195	LMSP02010004	996054	1.1819e+06	756887	968347	724623	1.04735e+06	1.04844e+06	805230	921340	1.16112e+06	951090	812062	947654	862508	928831	889975	1.07537e+06	917724	920399	1.34632e+06	1.36212e+06	2.24383e+06	2.48739e+06	1.26801e+06	1.88752e+06	1.45719e+06	3.33657e+06	1.82767e+06	2.85004e+06	3.26798e+06	680528	2.68112e+06	2.26933e+06
neg-M538T64	538.313	1.06416	lipidblast::LysoPC 16:1; [M+FA-H]-	538.313	[M+FA-H]-	880.074	930.057	1000	49.50464:0 49.50497:0 49.5053:0 49.50563:0 53.14128:0 53.14165:0 53.14201:0 53.14238:0 53.14275:0 53.14312:0 53.14348:0 53.14385:0 53.14422:0 53.14458:0 53.14495:0 53.14532:0 53.14569:0 53.14606:0 53.14642:0 53.14679:0 53.14716:0 53.14753:0 53.14789:0 53.1483:0 53.14867:0 53.14904:0 53.14941:0 54.52712:0 54.5275:0 54.52789:0 54.52827:0 54.52865:2161 54.52903:4994 54.52942:6589 54.5298:5942 54.530…	LysoPC 16:1	C24H48NO7P	Lipids and lipid-like molecules	Glycerophospholipids	HMDB10383	C04230	LMGP01050021;LMGP01050022	4.72535e+07	4.93881e+07	4.87091e+07	4.836e+07	4.97572e+07	4.85861e+07	4.78314e+07	4.69122e+07	5.0245e+07	4.82389e+07	4.77939e+07	4.7839e+07	4.819e+07	4.83935e+07	4.87267e+07	4.87084e+07	4.98005e+07	4.83892e+07	4.76686e+07	7.78452e+07	9.0372e+07	2.563e+07	4.5e+07	5.32516e+07	8.54331e+07	6.31104e+07	3.00874e+07	1.05829e+08	1.75946e+07	2.5566e+07	4.88258e+07	2.23715e+07	3.14e+07
neg-M540T82_2	540.329	1.3611	lipidblast::LysoPC 16:0; [M+FA-H]-	540.329	[M+FA-H]-	822.323	927.736	1000	49.50465:0 49.50498:0 49.50531:0 49.50564:0 53.36535:0 53.36572:0 53.36609:0 53.36646:0 53.36683:0 53.3672:0 53.36757:0 53.36794:0 53.36831:0 53.36868:0 53.36905:0 53.36942:0 53.36979:0 53.37016:0 53.37053:0 53.3709:0 53.37127:0 53.37164:0 53.37217:0 53.37254:0 53.37291:0 53.37328:0 60.03669:0 60.03713:0 60.03757:0 60.03801:0 60.03845:0 60.03889:0 60.03933:0 60.03978:0 60.04021:0 60.0407:0 60.041…	LysoPC 16:0	C24H50NO7P	Lipids and lipid-like molecules	Glycerophospholipids	-	C04230	LMGP01050113;LMGP01050074;LMGP01050018	2.33526e+09	2.42201e+09	2.36839e+09	2.38559e+09	2.46458e+09	2.34495e+09	2.40346e+09	2.30463e+09	2.34527e+09	2.45635e+09	2.34384e+09	2.38748e+09	2.35738e+09	2.41049e+09	2.34966e+09	2.34154e+09	2.3824e+09	2.38203e+09	2.4386e+09	4.94532e+09	3.50726e+09	1.53201e+09	4.07025e+09	9.1019e+08	4.31045e+09	2.63216e+09	1.04569e+09	4.3771e+09	5.51245e+08	1.59103e+09	2.23282e+09	7.47813e+08	2.37292e+09
neg-M544T54	544.267	0.906582	lipidblast::LysoPS 20:4; LysoPS 20:4; [M-H]-	544.267	[M-H]-	737.039	683.558	800	49.50484:0 49.50517:0 49.5055:0 49.50583:0 60.71426:0 60.71471:0 60.71516:0 60.71561:0 60.71606:493 60.71651:1035 60.71696:1413 60.7174:1359 60.71785:896 60.71829:0 60.71874:0 60.71918:0 60.71964:0 61.63395:0 61.63441:0 61.63487:0 61.63533:0 61.63579:659 61.63625:1149 61.63671:1417 61.63717:1250 61.63762:725 61.63813:0 61.63859:0 61.63905:0 61.63951:0 68.06471:0 68.06525:0 68.06578:0 68.06631:0 6…	LysoPS 20:4; LysoPS 20:4	C26H44NO9P	Lipids and lipid-like molecules	Glycerophospholipids	-	C05974	LMGP03050007	977301	1.12165e+06	1.08631e+06	1.13164e+06	1.06688e+06	1.0599e+06	1.14578e+06	1.06814e+06	1.06094e+06	1.04385e+06	1.10283e+06	1.08735e+06	1.05454e+06	1.05218e+06	1.09883e+06	1.11686e+06	1.05167e+06	1.02698e+06	1.12803e+06	5.56702e+06	1.60045e+06	566855	1.29684e+06	248403	2.62605e+06	754186	138690	1.51897e+06	543498	570482	1.10157e+06	237959	521451
neg-M552T62	552.307	1.03382	lipidblast::LysoPC 17:1; [M+FA-H]-	552.33	[M+FA-H]-	828.495	932.413	1000	49.5047:0 49.50503:0 49.50536:0 49.50569:0 54.7009:0 54.70129:0 54.70167:0 54.70206:0 54.70244:0 54.70282:0 54.70321:0 54.70359:0 54.70397:0 54.70436:0 54.70474:0 54.70512:0 54.70551:0 54.70589:0 54.72931:0 54.72969:0 54.73008:0 54.73046:0 54.73084:1405 54.73123:2365 54.73161:2788 54.73199:2479 54.73238:1633 54.73284:0 54.73322:0 54.73361:0 54.73399:0 57.3111:0 57.31152:0 57.31193:0 57.31234:0 57…	LysoPC 17:1	C25H50NO7P	Lipids and lipid-like molecules	Glycerophospholipids	-	C04230	LMGP01050002;LMGP01050126	1.03041e+06	969289	983025	1.03513e+06	1.0393e+06	963583	1.10263e+06	966640	1.08924e+06	1.02173e+06	1.02003e+06	930226	1.05107e+06	901198	1.04398e+06	1.05077e+06	1.06912e+06	961660	1.02998e+06	1.37083e+06	1.11743e+06	1.17132e+06	1.32429e+06	1.01719e+06	1.09599e+06	2.4243e+06	1.42842e+06	1.3416e+06	805566	854438	672401	457483	885485
neg-M552T74	552.329	1.22557	lipidblast::LysoPC 17:1; [M+FA-H]-	552.33	[M+FA-H]-	828.495	932.413	1000	49.5047:0 49.50503:0 49.50536:0 49.50569:0 54.7009:0 54.70129:0 54.70167:0 54.70206:0 54.70244:0 54.70282:0 54.70321:0 54.70359:0 54.70397:0 54.70436:0 54.70474:0 54.70512:0 54.70551:0 54.70589:0 54.72931:0 54.72969:0 54.73008:0 54.73046:0 54.73084:1405 54.73123:2365 54.73161:2788 54.73199:2479 54.73238:1633 54.73284:0 54.73322:0 54.73361:0 54.73399:0 57.3111:0 57.31152:0 57.31193:0 57.31234:0 57…	LysoPC 17:1	C25H50NO7P	Lipids and lipid-like molecules	Glycerophospholipids	-	C04230	LMGP01050002;LMGP01050126	4.01096e+06	3.98111e+06	4.03569e+06	3.98915e+06	4.00666e+06	4.00471e+06	4.00471e+06	4.00462e+06	4.00472e+06	4.00466e+06	4.00469e+06	4.00466e+06	4.00471e+06	4.00463e+06	4.00477e+06	4.00452e+06	4.00382e+06	4.0074e+06	4.00292e+06	6.86398e+06	7.71051e+06	2.35593e+06	4.40752e+06	2.92425e+06	7.04891e+06	4.53997e+06	2.42543e+06	6.33472e+06	1.00987e+06	1.91869e+06	3.51482e+06	1.23843e+06	2.49774e+06
neg-M554T96	554.345	1.60679	lipidblast::LysoPC 17:0; [M+FA-H]-	554.345	[M+FA-H]-	832.048	929.764	1000	49.50468:0 49.505:0 49.50534:0 49.50566:0 54.18281:0 54.18319:0 54.18357:0 54.18394:0 54.18433:2464 54.1847:4752 54.18508:5953 54.18546:5214 54.18584:3038 54.18624:0 54.18661:0 54.187:0 54.18737:0 54.92218:0 54.92257:0 54.92295:0 54.92334:0 54.92373:0 54.92411:0 54.9245:0 54.92488:0 54.92527:0 54.92566:0 54.92604:0 54.92643:0 54.92681:0 54.9272:0 54.92759:0 54.92797:0 54.92836:0 54.92874:0 54.929…	LysoPC 17:0	C25H52NO7P	Lipids and lipid-like molecules	Glycerophospholipids	HMDB12108	C04230	LMGP01050024	2.64087e+07	2.58575e+07	2.71567e+07	3.60751e+07	2.58468e+07	2.60419e+07	2.76554e+07	2.69786e+07	3.41314e+07	3.44949e+07	2.82668e+07	3.20147e+07	2.67992e+07	2.55754e+07	2.56788e+07	3.28017e+07	2.4641e+07	2.5363e+07	3.30103e+07	7.65497e+07	5.33556e+07	1.74371e+07	3.54649e+07	9.23944e+06	4.95749e+07	2.25331e+07	9.04523e+06	2.94643e+07	4.62039e+06	1.23599e+07	2.61337e+07	4.51429e+06	2.44813e+07
neg-M555T263	555.442	4.39055	lipidblast::FAHFA 36:5; FAHFA(20:4/16:1); [M-H]-	555.442	[M-H]-	680.448	123.27	500	49.50466:0 49.50499:0 49.50532:0 49.50565:0 53.51689:0 53.51727:0 53.51764:0 53.51801:0 53.51838:793 53.51875:1896 53.51912:2738 53.51949:2682 53.51986:1756 53.52039:0 53.52076:0 53.52113:0 53.5215:0 59.85798:0 59.85842:0 59.85886:0 59.8593:0 59.85974:1205 59.86018:2095 59.86062:2512 59.86106:2120 59.8615:1130 59.86195:0 59.86239:0 59.86283:0 59.86327:0 61.71571:0 61.71617:0 61.71663:0 61.71709:0…	FAHFA 36:5; FAHFA(20:4/16:1)	C36H60O4	Lipids and lipid-like molecules	Fatty Acyls	-	-	-	999681	966758	977637	980681	1.00949e+06	964820	1.00609e+06	928370	987153	1.03283e+06	927630	1.02442e+06	999498	968180	1.00398e+06	945934	1.01038e+06	958349	993351	760060	1.23274e+06	1.00243e+06	536949	484149	1.30889e+06	747498	126533	682375	577441	1.56824e+06	903516	1.29697e+06	1.84185e+06
neg-M557T338_2	557.456	5.63325	lipidblast::FAHFA 36:4; FAHFA(18:3/18:1); [M-H]-	557.455	[M-H]-	603.826	96.1474	750	49.50463:0 49.50496:0 49.50529:0 49.50562:0 52.72203:0 52.72239:0 52.72275:0 52.72311:0 52.72348:1091 52.72384:2178 52.72421:2847 52.72457:2690 52.72493:1809 52.72541:0 52.72578:0 52.72614:0 52.72651:0 56.76045:0 56.76086:0 56.76126:0 56.76167:0 56.76207:1830 56.76248:2707 56.76288:2893 56.76329:2246 56.76369:1146 56.76416:0 56.76457:0 56.76497:0 56.76538:0 60.15377:0 60.15421:0 60.15466:0 60.155…	FAHFA 36:4; FAHFA(18:3/18:1)	C36H62O4	Lipids and lipid-like molecules	Fatty Acyls	-	-	-	3.77852e+07	3.93121e+07	4.13498e+07	3.60734e+07	4.13206e+07	3.84247e+07	4.00033e+07	3.90442e+07	3.92657e+07	3.88983e+07	3.85903e+07	3.8366e+07	3.87306e+07	3.80298e+07	3.99513e+07	3.82913e+07	3.8936e+07	4.02472e+07	3.92364e+07	3.66606e+07	4.62231e+07	3.98166e+07	2.75743e+07	2.08651e+07	4.23876e+07	3.34453e+07	9.64054e+06	2.94273e+07	2.36059e+07	4.07768e+07	3.6958e+07	5.91962e+07	7.19571e+07
neg-M557T326	557.456	5.4348	lipidblast::FAHFA 36:4; FAHFA(18:3/18:1); [M-H]-	557.455	[M-H]-	603.826	96.1474	750	49.50463:0 49.50496:0 49.50529:0 49.50562:0 52.72203:0 52.72239:0 52.72275:0 52.72311:0 52.72348:1091 52.72384:2178 52.72421:2847 52.72457:2690 52.72493:1809 52.72541:0 52.72578:0 52.72614:0 52.72651:0 56.76045:0 56.76086:0 56.76126:0 56.76167:0 56.76207:1830 56.76248:2707 56.76288:2893 56.76329:2246 56.76369:1146 56.76416:0 56.76457:0 56.76497:0 56.76538:0 60.15377:0 60.15421:0 60.15466:0 60.155…	FAHFA 36:4; FAHFA(18:3/18:1)	C36H62O4	Lipids and lipid-like molecules	Fatty Acyls	-	-	-	1.38863e+07	1.27923e+07	1.32854e+07	1.37607e+07	1.35782e+07	1.35381e+07	1.37578e+07	1.35133e+07	1.31314e+07	1.3734e+07	1.32088e+07	1.27599e+07	1.22341e+07	1.43832e+07	1.38851e+07	1.34022e+07	1.32983e+07	1.40913e+07	1.31231e+07	1.48201e+07	1.79471e+07	1.51607e+07	9.67155e+06	8.46798e+06	1.6677e+07	1.27506e+07	2.89163e+06	1.08329e+07	9.32486e+06	1.89738e+07	1.25586e+07	2.12262e+07	2.95132e+07
neg-M559T375	559.472	6.24417	lipidblast::FAHFA 36:3; FAHFA(18:2/18:1); [M-H]-	559.471	[M-H]-	633.676	94.9363	666.667	49.50482:0 49.50515:0 49.50548:0 49.50581:0 60.16262:0 60.16307:0 60.16351:0 60.16395:0 60.16439:0 60.16484:0 60.16528:0 60.16572:0 60.16616:0 60.16663:0 60.16707:0 60.16751:0 60.16795:0 62.16043:0 62.16089:0 62.16135:0 62.16182:0 62.16228:0 62.16275:0 62.16322:0 62.16368:0 62.16415:0 62.16461:0 62.16507:0 62.16554:0 62.166:0 62.16647:0 62.16693:0 62.1674:0 62.16786:0 62.16833:0 62.16886:0 62.169…	FAHFA 36:3; FAHFA(18:2/18:1)	C36H64O4	Lipids and lipid-like molecules	Fatty Acyls	-	-	-	1.02303e+07	1.02752e+07	1.01952e+07	1.02752e+07	1.02296e+07	1.02412e+07	1.0241e+07	1.02411e+07	1.02411e+07	1.02411e+07	1.02411e+07	1.02411e+07	1.02409e+07	1.02415e+07	1.02405e+07	1.02414e+07	1.02482e+07	1.02272e+07	1.02478e+07	2.73363e+07	1.09276e+07	1.25764e+07	5.51612e+06	1.29839e+06	1.05399e+07	1.0943e+07	3.21613e+06	6.29399e+06	9.40218e+06	1.63015e+07	9.05898e+06	1.26987e+07	1.28289e+07
neg-M561T184	561.378	3.06608	hmdb::Cholesterol glucuronide; E10; true; HMDB0010330	561.379	[M-H]-	858.041	457.343	433.333	49.50508:0 49.50541:0 49.50574:0 49.50607:0 57.03101:0 57.03141:0 57.03182:0 57.03223:0 57.03264:1076 57.03305:5176 57.03345:11954 57.03386:23214 57.03427:35525 57.03468:37542 57.03509:24590 57.0355:11707 57.03591:1031 57.0362:0 57.03661:0 57.03702:0 57.03743:0 59.00955:0 59.00998:0 59.01041:0 59.01084:0 59.01127:687 59.0117:3107 59.01213:8876 59.01256:25575 59.01299:52201 59.01342:81056 59.01385…	Cholesterol glucuronide	C33H54O7	Lipids and lipid-like molecules	Sterol Lipids	HMDB0010330	C03033	-	1.22006e+07	1.26723e+07	1.20889e+07	1.25573e+07	1.25547e+07	1.18401e+07	1.21979e+07	1.17716e+07	1.16207e+07	1.42021e+07	1.2619e+07	1.30342e+07	1.35096e+07	1.11278e+07	1.20113e+07	1.24418e+07	1.18991e+07	1.23601e+07	1.25645e+07	1.21161e+07	5.53633e+06	6.0405e+06	1.39945e+07	3.74831e+07	1.49216e+07	2.03697e+07	4.49622e+06	2.29295e+07	2.06765e+07	2.91233e+06	1.44105e+07	4.55739e+06	1.08085e+07
neg-M562T58_2	562.314	0.964365	lipidblast::LysoPC 18:3; [M+FA-H]-	562.314	[M+FA-H]-	820.891	921.987	1000	49.50472:0 49.50505:0 49.50538:0 49.50571:0 55.80782:0 55.80821:0 55.80861:0 55.809:0 55.8094:0 55.8098:0 55.81019:0 55.81059:0 55.81098:0 55.81137:0 55.81177:0 55.81217:0 55.81256:0 55.81296:0 55.81335:0 55.81375:0 55.81414:0 55.81454:0 55.81499:0 55.81539:0 55.81578:0 55.81618:0 57.76473:0 57.76515:0 57.76556:0 57.76598:0 57.7664:1580 57.76681:2541 57.76723:2903 57.76765:2561 57.76806:1775 57.7…	LysoPC 18:3	C26H48NO7P	Lipids and lipid-like molecules	Glycerophospholipids	HMDB10388	C04230	LMGP01050038;LMGP01050128	1.20229e+07	1.12922e+07	1.11236e+07	1.10978e+07	1.18896e+07	1.1877e+07	1.10068e+07	1.17343e+07	1.12423e+07	1.20497e+07	1.15871e+07	1.12124e+07	1.09029e+07	1.15212e+07	1.11647e+07	1.14385e+07	1.19156e+07	1.16854e+07	1.14562e+07	1.01798e+07	1.95401e+07	6.5369e+06	9.08134e+06	9.72353e+06	9.86006e+06	2.68933e+07	8.94591e+06	6.8463e+06	2.42464e+06	5.26084e+06	7.1848e+06	4.03904e+06	8.51862e+06
neg-M564T68_2	564.329	1.13597	lipidblast::LysoPC 18:2; [M+FA-H]-	564.327	[M+FA-H]-	830.217	927.155	1000	49.50459:0 49.50492:0 49.50525:0 49.50558:0 51.44282:0 51.44317:0 51.44352:0 51.44387:0 51.44422:5906 51.44457:10049 51.44492:12571 51.44527:12148 51.44562:8940 51.44611:0 51.44646:0 51.44681:0 51.44715:0 56.03148:0 56.03188:0 56.03227:0 56.03267:0 56.03307:0 56.03347:0 56.03386:0 56.03426:0 56.03466:0 56.03506:0 56.03546:0 56.03585:0 56.03625:0 56.03665:0 56.03705:0 56.03745:0 56.03784:0 56.0382…	LysoPC 18:2	C26H50NO7P	Lipids and lipid-like molecules	Glycerophospholipids	HMDB10386	C04230	LMGP01050035;LMGP01050034	6.54206e+08	6.76895e+08	6.43872e+08	6.36735e+08	6.97521e+08	6.62792e+08	6.58881e+08	6.55793e+08	6.65387e+08	6.65012e+08	6.56687e+08	6.61967e+08	6.57589e+08	6.6956e+08	6.54885e+08	6.60986e+08	6.77946e+08	6.41281e+08	6.66311e+08	5.17206e+08	7.67422e+08	3.53463e+08	6.3802e+08	5.46333e+08	4.66117e+08	1.15794e+09	5.10795e+08	4.21821e+08	2.29589e+08	2.82853e+08	3.91889e+08	2.6307e+08	7.73508e+08
neg-M565T518	564.534	8.63022	lipidblast::Cer[NS] 36:1; Cer[NS](d18:1/18:0); [M-H]-	564.533	[M-H]-	644.698	942.821	1000	49.50457:0 49.5049:0 49.50523:0 49.50556:0 50.49833:0 50.49867:0 50.49901:0 50.49935:0 50.49969:1028 50.50003:1902 50.50037:2391 50.50071:2236 50.50105:1546 50.50165:0 50.50199:0 50.50233:0 50.50267:0 59.05415:0 59.05458:0 59.05501:0 59.05544:0 59.05587:1633 59.0563:2733 59.05673:3017 59.05716:2246 59.05759:971 59.05805:0 59.05848:0 59.05891:0 59.05934:0 62.72569:0 62.72617:0 62.72663:0 62.72711:…	Cer[NS] 36:1; Cer[NS](d18:1/18:0)	C36H71NO3	Lipids and lipid-like molecules	Sphingolipids	HMDB04950	C00195	LMSP02010006	1.25326e+06	1.29664e+06	1.23017e+06	1.33487e+06	1.35672e+06	1.30573e+06	1.34291e+06	1.25211e+06	1.33082e+06	1.33773e+06	1.2772e+06	1.28453e+06	1.16682e+06	1.42198e+06	1.29209e+06	1.32126e+06	1.24322e+06	1.32802e+06	1.29984e+06	3.02585e+06	1.0187e+06	1.37604e+06	4.6893e+06	881358	743359	3.80003e+06	3.2607e+06	1.74542e+06	1.82834e+06	1.57725e+06	1.43383e+06	1.41994e+06	2.5459e+06
neg-M565T528	564.553	8.79693	lipidblast::Cer[NS] 36:1; Cer[NS](d18:1/18:0); [M-H]-	564.533	[M-H]-	644.698	942.821	1000	49.50457:0 49.5049:0 49.50523:0 49.50556:0 50.49833:0 50.49867:0 50.49901:0 50.49935:0 50.49969:1028 50.50003:1902 50.50037:2391 50.50071:2236 50.50105:1546 50.50165:0 50.50199:0 50.50233:0 50.50267:0 59.05415:0 59.05458:0 59.05501:0 59.05544:0 59.05587:1633 59.0563:2733 59.05673:3017 59.05716:2246 59.05759:971 59.05805:0 59.05848:0 59.05891:0 59.05934:0 62.72569:0 62.72617:0 62.72663:0 62.72711:…	Cer[NS] 36:1; Cer[NS](d18:1/18:0)	C36H71NO3	Lipids and lipid-like molecules	Sphingolipids	HMDB04950	C00195	LMSP02010006	1.24172e+06	1.3994e+06	1.23814e+06	1.21881e+06	1.42446e+06	1.28423e+06	1.28725e+06	1.2779e+06	1.16436e+06	1.51866e+06	1.26355e+06	1.30356e+06	1.29593e+06	1.26776e+06	1.28869e+06	1.25815e+06	1.22011e+06	1.38448e+06	1.3233e+06	2.40507e+06	2.95153e+06	2.09715e+06	2.1618e+06	3.30859e+06	2.04323e+06	3.00965e+06	3.75941e+06	2.07036e+06	4.0741e+06	3.18895e+06	754856	3.00442e+06	3.77046e+06
neg-M566T86_2	566.344	1.4285	lipidblast::LysoPC 18:1; [M+FA-H]-	566.345	[M+FA-H]-	840.048	927.441	1000	49.50472:0 49.50505:0 49.50538:0 49.50571:0 55.50462:0 55.50502:0 55.50541:0 55.5058:0 55.50619:1694 55.50658:2815 55.50698:3014 55.50737:2173 55.50776:995 55.50815:0 55.50854:0 55.50894:1690 55.50933:2568 55.50972:2854 55.51011:2449 55.51051:1599 55.51092:0 55.51131:0 55.5117:0 55.5121:0 56.2557:0 56.2561:0 56.2565:0 56.2569:0 56.2573:0 56.2577:0 56.2581:0 56.2585:0 56.2589:0 56.2593:0 56.2597:0…	LysoPC 18:1	C26H52NO7P	Lipids and lipid-like molecules	Glycerophospholipids	HMDB02815	C04230	LMGP01050029;LMGP01050082;LMGP01050079;LMGP01050114;LMGP01050032;LMGP01050080;LMGP01050030	4.377e+08	4.377e+08	4.377e+08	4.377e+08	4.377e+08	4.377e+08	4.377e+08	4.377e+08	4.377e+08	4.377e+08	4.377e+08	4.377e+08	4.377e+08	4.377e+08	4.377e+08	4.377e+08	4.377e+08	4.377e+08	4.377e+08	6.4546e+08	6.53678e+08	3.08721e+08	5.65059e+08	4.17466e+08	6.33192e+08	5.02424e+08	3.27342e+08	6.89133e+08	2.01837e+08	2.63196e+08	3.7747e+08	1.65597e+08	5.6631e+08
neg-M568T115	568.36	1.92088	lipidblast::LysoPC 18:0; [M+FA-H]-	568.36	[M+FA-H]-	826.472	926.14	1000	49.50467:0 49.505:0 49.50533:0 49.50566:0 54.29456:0 54.29494:0 54.29531:0 54.29569:0 54.29607:37353 54.29645:77355 54.29683:94209 54.29721:76800 54.29759:40016 54.29804:0 54.29842:0 54.29879:0 54.29918:0 56.47923:0 56.47963:0 56.48003:0 56.48044:0 56.48084:0 56.48124:0 56.48165:0 56.48205:0 56.48245:0 56.48285:0 56.48326:0 56.48366:0 56.48406:0 56.48446:0 56.48487:0 56.48527:0 56.48567:0 56.4860…	LysoPC 18:0	C26H54NO7P	Lipids and lipid-like molecules	Glycerophospholipids	HMDB10384;HMDB11128	C04230	LMGP01050026;LMGP01050076	8.92814e+08	9.21669e+08	7.91179e+08	7.98235e+08	8.29028e+08	8.95896e+08	9.08271e+08	8.34365e+08	8.56384e+08	8.53334e+08	8.22308e+08	8.5927e+08	8.41883e+08	8.57192e+08	8.29731e+08	8.71747e+08	8.32651e+08	9.19397e+08	8.32826e+08	1.8514e+09	1.41077e+09	4.20337e+08	1.5109e+09	2.87763e+08	1.39799e+09	8.73747e+08	3.94055e+08	1.48359e+09	1.70739e+08	4.3328e+08	7.65535e+08	2.31579e+08	7.58721e+08
neg-M568T138	568.361	2.30792	lipidblast::LysoPC 18:0; [M+FA-H]-	568.36	[M+FA-H]-	758.618	931.608	1000	49.50457:0 49.5049:0 49.50523:0 49.50556:0 50.62961:0 50.62995:0 50.63029:0 50.63063:0 50.63097:961 50.63132:2000 50.63166:2573 50.632:2199 50.63234:1135 50.63277:0 50.63312:0 50.63346:0 50.6338:0 53.68697:0 53.68735:0 53.68772:0 53.6881:0 53.68847:1261 53.68884:2081 53.68921:2463 53.68959:2173 53.68996:1376 53.69038:0 53.69076:0 53.69113:0 53.69151:0 55.41219:0 55.41258:0 55.41297:0 55.41336:0 5…	LysoPC 18:0	C26H54NO7P	Lipids and lipid-like molecules	Glycerophospholipids	HMDB10384;HMDB11128	C04230	LMGP01050026;LMGP01050076	3.00825e+07	3.03852e+07	3.22081e+07	3.25206e+07	3.38277e+07	3.07286e+07	3.07824e+07	3.31938e+07	3.28785e+07	2.9483e+07	2.99668e+07	3.36966e+07	3.04093e+07	3.29302e+07	3.53933e+07	3.10286e+07	3.21863e+07	2.89927e+07	3.14898e+07	7.36124e+07	5.10148e+07	1.45643e+07	4.94948e+07	1.27515e+07	5.2957e+07	3.15658e+07	2.29353e+07	4.94893e+07	6.58546e+06	1.69446e+07	2.92956e+07	1.9758e+06	2.7774e+07
neg-M568T471	568.493	7.84168	lipidblast::Cer[NS] 33:1; Cer[NS](d17:1/16:0); [M+FA-H]-	568.492	[M+FA-H]-	733.003	596.339	454.546	49.50471:0 49.50504:0 49.50537:0 49.5057:0 55.13316:0 55.13355:0 55.13394:0 55.13433:0 55.13471:1506 55.1351:2616 55.13549:2994 55.13588:2428 55.13626:1355 55.13685:0 55.13724:0 55.13763:0 55.13802:0 67.66235:0 67.66287:0 67.66341:0 67.66393:0 67.66446:1105 67.66499:2179 67.66551:2767 67.66604:2468 67.66657:1479 67.66709:0 67.66762:0 67.66814:0 67.66867:0 70.78725:0 70.78781:0 70.78838:0 70.78894…	Cer[NS] 33:1; Cer[NS](d17:1/16:0)	C33H65NO3	Lipids and lipid-like molecules	Sphingolipids	-	C00195	-	1.06147e+06	1.04987e+06	1.03768e+06	1.07394e+06	1.05025e+06	1.05452e+06	1.05442e+06	1.05468e+06	1.05446e+06	1.05464e+06	1.05447e+06	1.05463e+06	1.05445e+06	1.0547e+06	1.05441e+06	1.05455e+06	1.05516e+06	1.05438e+06	1.05418e+06	1.12341e+06	1.17259e+06	793005	1.75761e+06	1.24653e+06	799595	2.22478e+06	1.44559e+06	1.10453e+06	2.06639e+06	726109	1.29178e+06	1.09668e+06	1.61557e+06
neg-M569T52	569.272	0.865877	lipidblast::LysoPI 16:1; LysoPI 16:1; [M-H]-	569.272	[M-H]-	620.322	941.817	1000	49.5046:0 49.50494:0 49.50526:0 49.5056:0 51.80513:0 51.80549:0 51.80584:0 51.80619:0 51.80655:1486 51.8069:2461 51.80725:2760 51.80761:2124 51.80796:1027 51.80834:0 51.8087:0 51.80905:0 51.8094:0 52.66181:0 52.66217:0 52.66254:0 52.6629:0 52.66326:1218 52.66362:2088 52.66399:2511 52.66435:2180 52.66471:1265 52.66531:0 52.66567:0 52.66603:0 52.6664:0 63.25241:0 63.25289:0 63.25336:0 63.25384:0 63…	LysoPI 16:1; LysoPI 16:1	C25H47O12P	Lipids and lipid-like molecules	Glycerophospholipids	-	C03819	LMGP06050009	506763	490837	483874	478873	498303	497482	485380	445462	524617	438368	497959	515471	474854	494950	471823	472155	484852	511969	496262	666099	371027	428010	423636	4.68723e+06	590340	1.57457e+06	733083	917455	575579	367093	466038	499927	197351
neg-M571T64	571.287	1.07309	lipidblast::LysoPI 16:0; LysoPI 16:0; [M-H]-	571.287	[M-H]-	823.422	945.644	1000	49.50483:0 49.50516:0 49.50549:0 49.50582:0 60.55217:0 60.55262:0 60.55307:0 60.55351:0 60.55396:1063 60.55441:2064 60.55486:2590 60.5553:2287 60.55575:1372 60.55624:0 60.55669:0 60.55713:0 60.55758:0 63.4734:0 63.47387:0 63.47435:0 63.47483:0 63.47531:0 63.47579:0 63.47627:0 63.47675:0 63.47723:0 63.47771:0 63.47819:0 63.47867:0 63.47915:0 63.47963:0 63.48011:0 63.48059:0 63.48107:0 63.48157:0 6…	LysoPI 16:0; LysoPI 16:0	C25H49O12P	Lipids and lipid-like molecules	Glycerophospholipids	-	C03819	LMGP06050002	3.56371e+06	3.89298e+06	3.8536e+06	3.66818e+06	3.7352e+06	3.60113e+06	3.77038e+06	3.75899e+06	3.76526e+06	3.73075e+06	3.71869e+06	3.71122e+06	3.53025e+06	3.97154e+06	3.68098e+06	3.78869e+06	3.68946e+06	3.88025e+06	3.56633e+06	4.01049e+06	4.95132e+06	4.12365e+06	5.37154e+06	1.07605e+07	4.28515e+06	9.33758e+06	4.68504e+06	3.71864e+06	3.4921e+06	2.30688e+06	4.63657e+06	3.77767e+06	7.41923e+06
neg-M580T100_2	580.361	1.67244	lipidblast::LysoPC 19:1; [M+FA-H]-	580.362	[M+FA-H]-	718.569	933.727	1000	49.50467:0 49.50499:0 49.50533:0 49.50566:0 53.77176:0 53.77213:0 53.7725:0 53.77288:0 53.77325:1419 53.77362:2152 53.774:2482 53.77437:2262 53.77475:1574 53.77524:0 53.77562:0 53.77599:0 53.77637:0 57.81556:0 57.81598:0 57.8164:0 57.81681:0 57.81723:0 57.81765:0 57.81807:0 57.81848:0 57.8189:0 57.81932:0 57.81977:0 57.82019:0 57.8206:0 57.82102:0 60.38629:0 60.38673:0 60.38718:0 60.38762:0 60.38…	LysoPC 19:1	C27H54NO7P	Lipids and lipid-like molecules	Glycerophospholipids	-	C04230	LMGP01050130	1.24832e+06	1.23592e+06	1.24061e+06	1.25007e+06	1.24132e+06	1.24324e+06	1.24323e+06	1.24322e+06	1.24327e+06	1.2432e+06	1.24326e+06	1.24325e+06	1.24321e+06	1.24327e+06	1.24321e+06	1.24325e+06	1.24017e+06	1.24945e+06	1.24011e+06	2.94221e+06	2.51496e+06	768302	1.37609e+06	1.03884e+06	2.88973e+06	1.37362e+06	647209	2.02019e+06	402852	543597	1.12109e+06	306818	1.03182e+06
neg-M580T427	580.493	7.11355	lipidblast::Cer[NS] 34:2; Cer[NS](d18:2/16:0); [M+FA-H]-	580.492	[M+FA-H]-	743.359	711.764	636.364	49.5046:0 49.50493:0 49.50526:0 49.50559:0 51.5606:0 51.56095:0 51.5613:0 51.56165:0 51.562:1198 51.56235:1934 51.5627:2334 51.56305:2166 51.56341:1467 51.56379:0 51.56414:0 51.5645:0 51.56485:0 52.71513:0 52.71549:0 52.71586:0 52.71622:0 52.71658:1103 52.71695:2039 52.71731:2573 52.71767:2308 52.71803:1389 52.71852:0 52.71889:0 52.71925:0 52.71962:0 56.98457:0 56.98498:0 56.98539:0 56.98579:0 56…	Cer[NS] 34:2; Cer[NS](d18:2/16:0)	C34H65NO3	Lipids and lipid-like molecules	Sphingolipids	-	C00195	LMSP02010024	3.06041e+06	3.05499e+06	2.96176e+06	3.20494e+06	3.22416e+06	3.13349e+06	2.98751e+06	3.1923e+06	3.15464e+06	3.08471e+06	3.10271e+06	3.00551e+06	3.02545e+06	3.19887e+06	3.02824e+06	3.26904e+06	3.00172e+06	3.07563e+06	3.13472e+06	3.77988e+06	3.68374e+06	2.49811e+06	6.15519e+06	5.21557e+06	2.87603e+06	7.50943e+06	5.41771e+06	2.95011e+06	5.88914e+06	3.61828e+06	3.34301e+06	4.26084e+06	4.38096e+06
neg-M582T139	582.376	2.32068	lipidblast::LysoPC 19:0; [M+FA-H]-	582.377	[M+FA-H]-	768.053	926.696	1000	49.50456:0 49.50489:0 49.50522:0 49.50555:0 50.20996:0 50.21029:0 50.21063:0 50.21097:0 50.21131:987 50.21164:1984 50.21198:2660 50.21232:2528 50.21266:1616 50.21323:0 50.21357:0 50.21391:0 50.21424:0 58.03674:0 58.03716:0 58.03758:0 58.038:0 58.03842:0 58.03884:0 58.03926:0 58.03967:0 58.04009:0 58.04051:0 58.04093:0 58.04135:0 58.04177:0 58.04219:0 58.04261:0 58.04303:0 58.04345:0 58.04387:0 58…	LysoPC 19:0	C27H56NO7P	Lipids and lipid-like molecules	Glycerophospholipids	-	C04230	LMGP01050041	3.75375e+06	3.06964e+06	2.96387e+06	3.8428e+06	3.18131e+06	2.94425e+06	3.29222e+06	3.14054e+06	3.2771e+06	3.32488e+06	3.1961e+06	3.07471e+06	3.21314e+06	3.32564e+06	3.3089e+06	3.25797e+06	3.24159e+06	3.34913e+06	3.29971e+06	5.94058e+06	6.14114e+06	1.56834e+06	3.50705e+06	1.02678e+06	5.14258e+06	2.58262e+06	722191	5.57577e+06	597297	897298	3.89339e+06	729037	2.17478e+06
neg-M583T490	582.508	8.1606	lipidblast::Cer[NS] 34:1; Cer[NS](d18:1/16:0); [M+FA-H]-	582.509	[M+FA-H]-	776.478	910.465	1000	49.50462:0 49.50495:0 49.50528:0 49.50561:0 52.07315:0 52.07351:0 52.07386:0 52.07422:0 52.07458:1193 52.07493:2270 52.07529:2776 52.07565:2306 52.076:1179 52.07657:0 52.07693:0 52.07729:0 52.07764:0 59.17009:0 59.17052:0 59.17095:0 59.17138:0 59.17181:1183 59.17225:2130 59.17268:2630 59.17311:2363 59.17354:1498 59.17399:0 59.17442:0 59.17485:0 59.17528:0 59.60891:0 59.60934:0 59.60978:0 59.61021…	Cer[NS] 34:1; Cer[NS](d18:1/16:0)	C34H67NO3	Lipids and lipid-like molecules	Sphingolipids	HMDB04949	C00195	LMSP02010004	3.88986e+07	4.08299e+07	3.96378e+07	3.85735e+07	4.43288e+07	4.09114e+07	4.08621e+07	4.01437e+07	3.85575e+07	4.28679e+07	3.95666e+07	4.09277e+07	3.91285e+07	4.11833e+07	4.04801e+07	4.04005e+07	4.11553e+07	3.94079e+07	4.07124e+07	7.75093e+07	3.19148e+07	3.18951e+07	9.42328e+07	5.13968e+07	3.42907e+07	7.98746e+07	6.53626e+07	4.46233e+07	9.98964e+07	3.27289e+07	4.57297e+07	6.13332e+07	9.87532e+07
neg-M583T500	582.528	8.32543	lipidblast::Cer[NS] 34:1; Cer[NS](d18:1/16:0); [M+FA-H]-	582.509	[M+FA-H]-	776.478	910.465	1000	49.50462:0 49.50495:0 49.50528:0 49.50561:0 52.07315:0 52.07351:0 52.07386:0 52.07422:0 52.07458:1193 52.07493:2270 52.07529:2776 52.07565:2306 52.076:1179 52.07657:0 52.07693:0 52.07729:0 52.07764:0 59.17009:0 59.17052:0 59.17095:0 59.17138:0 59.17181:1183 59.17225:2130 59.17268:2630 59.17311:2363 59.17354:1498 59.17399:0 59.17442:0 59.17485:0 59.17528:0 59.60891:0 59.60934:0 59.60978:0 59.61021…	Cer[NS] 34:1; Cer[NS](d18:1/16:0)	C34H67NO3	Lipids and lipid-like molecules	Sphingolipids	HMDB04949	C00195	LMSP02010004	4.1264e+07	4.37437e+07	3.82383e+07	4.1791e+07	4.37273e+07	4.2292e+07	4.08926e+07	4.21421e+07	4.07095e+07	4.30449e+07	4.19571e+07	4.02801e+07	4.26239e+07	4.12222e+07	4.2199e+07	4.15043e+07	4.19727e+07	4.05023e+07	4.26525e+07	5.00386e+07	4.4255e+07	7.43326e+07	8.67866e+07	7.20254e+07	5.82903e+07	6.22081e+07	9.57308e+07	5.54817e+07	1.11046e+08	1.00732e+08	3.23182e+07	6.34145e+07	8.7498e+07
neg-M585T500	584.524	8.32903	lipidblast::Cer[NDS] 34:0; Cer[NDS](d18:0/16:0); [M+FA-H]-	584.524	[M+FA-H]-	617.84	856.202	800	49.50456:0 49.50489:0 49.50522:0 49.50555:0 50.11326:0 50.1136:0 50.11394:0 50.11427:0 50.11461:1392 50.11494:2263 50.11528:2592 50.11562:2165 50.11596:1257 50.11634:0 50.11667:0 50.11701:0 50.11735:0 51.61471:0 51.61507:0 51.61542:0 51.61577:0 51.61612:1174 51.61647:1922 51.61682:2274 51.61718:2046 51.61753:1358 51.61809:0 51.61844:0 51.61879:0 51.61914:0 59.83559:0 59.83603:0 59.83647:0 59.8369…	Cer[NDS] 34:0; Cer[NDS](d18:0/16:0)	C34H69NO3	Lipids and lipid-like molecules	Sphingolipids	HMDB11760	C12126	LMSP02020001;LMSP02020029	4.2646e+06	4.59869e+06	4.42622e+06	4.53623e+06	4.55611e+06	4.7219e+06	4.42686e+06	4.63368e+06	4.43169e+06	4.96466e+06	4.75401e+06	4.18897e+06	4.37206e+06	4.31378e+06	4.49167e+06	4.38238e+06	4.69187e+06	4.53511e+06	4.63907e+06	1.00995e+07	4.22715e+06	3.3854e+06	7.10927e+06	9.31823e+06	3.71104e+06	1.37234e+07	7.83465e+06	4.62687e+06	8.95035e+06	3.66225e+06	4.24717e+06	5.09106e+06	7.23762e+06
neg-M586T55	586.314	0.923268	lipidblast::LysoPC 20:5; [M+FA-H]-	586.315	[M+FA-H]-	686.323	846.315	1000	49.50467:0 49.505:0 49.50533:0 49.50566:0 54.07819:0 54.07857:0 54.07895:0 54.07932:0 54.0797:979 54.08008:2061 54.08045:2683 54.08083:2393 54.08121:1410 54.08172:0 54.0821:0 54.08247:0 54.08285:0 58.474:0 58.47443:0 58.47485:0 58.47528:0 58.4757:0 58.47612:0 58.47655:0 58.47697:0 58.4774:0 58.47782:0 58.47824:0 58.47867:0 58.47909:0 58.47952:0 58.47994:0 58.48037:0 58.48079:0 58.48121:0 58.48166…	LysoPC 20:5	C28H48NO7P	Lipids and lipid-like molecules	Glycerophospholipids	HMDB10397	C04230	LMGP01050050	7.04677e+06	7.10122e+06	6.95804e+06	7.23801e+06	6.97734e+06	7.06354e+06	7.06411e+06	7.06333e+06	7.06375e+06	7.0635e+06	7.06365e+06	7.0638e+06	7.06349e+06	7.06314e+06	7.06435e+06	7.0636e+06	7.06909e+06	7.04836e+06	7.07311e+06	9.93366e+06	1.20799e+07	5.53837e+06	5.3865e+06	3.85769e+06	3.88955e+06	1.34748e+07	7.49021e+06	3.91704e+06	1.96319e+06	7.35945e+06	4.61069e+06	1.90216e+06	3.03783e+06
neg-M588T65_2	588.329	1.08951	lipidblast::LysoPC 20:4; [M+FA-H]-	588.33	[M+FA-H]-	760.259	892.589	1000	49.50456:0 49.50489:0 49.50522:0 49.50555:0 50.5743:0 50.57464:0 50.57498:0 50.57532:0 50.57566:11465 50.576:16624 50.57634:17207 50.57668:13248 50.57703:7522 50.57755:0 50.57788:0 50.57823:0 50.57857:0 56.46394:0 56.46434:0 56.46474:0 56.46515:0 56.46555:8612 56.46595:14946 56.46635:17589 56.46675:14809 56.46716:8643 56.46756:0 56.46796:0 56.46836:0 56.46877:0 56.47883:0 56.47923:0 56.47964:0 56…	LysoPC 20:4	C28H50NO7P	Lipids and lipid-like molecules	Glycerophospholipids	HMDB10395	C04230	LMGP01050048;LMGP01050121	1.90895e+08	2.02104e+08	1.91443e+08	1.93133e+08	2.08487e+08	2.05071e+08	1.92822e+08	1.9034e+08	2.03438e+08	1.94499e+08	1.97044e+08	1.89298e+08	1.91792e+08	2.04675e+08	1.9365e+08	1.96793e+08	2.05566e+08	1.95981e+08	1.94191e+08	3.2218e+08	3.35267e+08	1.59632e+08	2.38904e+08	1.16277e+08	1.90866e+08	2.75083e+08	1.97878e+08	1.78503e+08	6.57758e+07	2.7406e+08	1.75844e+08	7.48128e+07	1.4829e+08
neg-M590T64	590.335	1.0709	lipidblast::LysoPC 20:3; [M+FA-H]-	590.345	[M+FA-H]-	824.498	920.878	1000	49.50481:0 49.50515:0 49.50548:0 49.50581:0 58.92181:0 58.92224:0 58.92266:0 58.9231:0 58.92352:0 58.92395:0 58.92438:0 58.92481:0 58.92524:0 58.92567:0 58.9261:0 58.92653:0 58.92696:0 58.92738:0 58.92781:0 58.92824:0 58.92867:0 58.9291:0 58.92953:0 58.92996:0 58.93039:0 58.93082:0 58.93125:0 59.0107:0 59.01113:0 59.01155:0 59.01199:0 59.01242:15688 59.01285:46923 59.01328:86522 59.01371:119855 5…	LysoPC 20:3	C28H52NO7P	Lipids and lipid-like molecules	Glycerophospholipids	-	C04230	LMGP01050133	1.24346e+07	1.34581e+07	1.39867e+07	1.31833e+07	1.5135e+07	1.36191e+07	1.4041e+07	1.31567e+07	1.41906e+07	1.26102e+07	1.38476e+07	1.35559e+07	1.36005e+07	1.42919e+07	1.32722e+07	1.35737e+07	1.38381e+07	1.31929e+07	1.37711e+07	2.22076e+07	2.32595e+07	1.31584e+07	1.87629e+07	8.36749e+06	1.4306e+07	1.94373e+07	1.59257e+07	1.26773e+07	4.84367e+06	2.04028e+07	1.25973e+07	6.07289e+06	9.79956e+06
neg-M590T74	590.344	1.23944	lipidblast::LysoPC 20:3; [M+FA-H]-	590.345	[M+FA-H]-	824.498	920.878	1000	49.50481:0 49.50515:0 49.50548:0 49.50581:0 58.92181:0 58.92224:0 58.92266:0 58.9231:0 58.92352:0 58.92395:0 58.92438:0 58.92481:0 58.92524:0 58.92567:0 58.9261:0 58.92653:0 58.92696:0 58.92738:0 58.92781:0 58.92824:0 58.92867:0 58.9291:0 58.92953:0 58.92996:0 58.93039:0 58.93082:0 58.93125:0 59.0107:0 59.01113:0 59.01155:0 59.01199:0 59.01242:15688 59.01285:46923 59.01328:86522 59.01371:119855 5…	LysoPC 20:3	C28H52NO7P	Lipids and lipid-like molecules	Glycerophospholipids	-	C04230	LMGP01050133	6.23378e+07	4.77454e+07	4.98002e+07	4.84427e+07	4.78036e+07	4.72399e+07	4.68065e+07	4.65102e+07	4.92658e+07	6.07711e+07	4.63788e+07	4.71004e+07	4.7342e+07	4.8203e+07	4.95513e+07	5.01637e+07	5.04586e+07	5.14333e+07	5.12147e+07	6.38022e+07	6.66253e+07	5.30078e+07	4.61778e+07	4.59e+07	4.33481e+07	1.22661e+08	5.20121e+07	5.55896e+07	1.30688e+07	2.01661e+07	3.30581e+07	2.07975e+07	3.29664e+07
neg-M592T91	592.361	1.52081	lipidblast::LysoPC 20:2; [M+FA-H]-	592.36	[M+FA-H]-	837.403	933.091	1000	49.50467:0 49.505:0 49.50533:0 49.50566:0 53.80581:0 53.80618:0 53.80655:0 53.80693:0 53.8073:1089 53.80768:2220 53.80805:3090 53.80843:3104 53.8088:2199 53.80917:957 53.80971:0 53.81009:0 53.81046:0 53.81083:0 59.14636:0 59.14679:0 59.14722:0 59.14765:0 59.14808:0 59.14851:0 59.14895:0 59.14938:0 59.14981:0 59.15024:0 59.15067:0 59.1511:0 59.15154:0 59.15197:0 59.1524:0 59.15283:0 59.15326:0 59.…	LysoPC 20:2	C28H54NO7P	Lipids and lipid-like molecules	Glycerophospholipids	-	C04230	LMGP01050132	1.25071e+07	1.25071e+07	1.25071e+07	1.25071e+07	1.25071e+07	1.25071e+07	1.25071e+07	1.25071e+07	1.25071e+07	1.25071e+07	1.25071e+07	1.25071e+07	1.25071e+07	1.25071e+07	1.25071e+07	1.25071e+07	1.25071e+07	1.25071e+07	1.25071e+07	2.85329e+07	2.04816e+07	7.38138e+06	1.44845e+07	8.29633e+06	2.24465e+07	1.525e+07	6.34384e+06	1.54601e+07	4.06827e+06	4.76635e+06	9.72719e+06	4.22479e+06	1.16855e+07
neg-M594T119	594.376	1.98715	lipidblast::LysoPC 20:1; [M+FA-H]-	594.378	[M+FA-H]-	826.601	899.07	750	49.50463:0 49.50496:0 49.50529:0 49.50562:0 52.58326:0 52.58362:0 52.58398:0 52.58434:0 52.58471:1277 52.58507:2167 52.58543:2442 52.58579:1895 52.58615:897 52.58651:0 52.58688:0 52.58724:0 52.5876:0 52.60243:0 52.60279:0 52.60315:0 52.60352:0 52.60388:1523 52.60424:2404 52.6046:2605 52.60496:2036 52.60532:1098 52.60601:0 52.60637:0 52.60673:0 52.60709:0 78.95423:0 78.9549:0 78.95556:0 78.95623:0…	LysoPC 20:1	C28H56NO7P	Lipids and lipid-like molecules	Glycerophospholipids	-	C04230	LMGP01050131;LMGP01050047	7.94866e+06	7.99164e+06	8.53075e+06	8.22482e+06	8.26775e+06	7.65045e+06	7.56261e+06	8.14657e+06	8.00674e+06	8.11054e+06	8.39957e+06	7.73198e+06	8.10537e+06	8.06748e+06	7.98793e+06	7.86122e+06	8.31635e+06	7.86602e+06	8.26591e+06	2.8272e+07	1.39134e+07	3.13299e+06	1.04967e+07	3.51652e+06	2.85582e+07	5.68164e+06	2.67074e+06	1.2775e+07	2.37231e+06	2.33447e+06	7.86689e+06	1.46665e+06	6.70382e+06
neg-M595T55	595.288	0.92052	lipidblast::LysoPI 18:2; LysoPI 18:2; [M-H]-	595.287	[M-H]-	788.769	950.73	1000	49.50466:0 49.50499:0 49.50532:0 49.50565:0 53.61877:0 53.61914:0 53.61951:0 53.61988:0 53.62025:1495 53.62063:2404 53.621:2742 53.62137:2348 53.62174:1462 53.62215:0 53.62252:0 53.62289:0 53.62326:0 54.67405:0 54.67443:0 54.67482:0 54.6752:0 54.67558:1287 54.67597:2372 54.67635:3069 54.67673:2894 54.67712:1873 54.67755:0 54.67793:0 54.67831:0 54.6787:0 56.25289:0 56.25329:0 56.25369:0 56.25409:0…	LysoPI 18:2; LysoPI 18:2	C27H49O12P	Lipids and lipid-like molecules	Glycerophospholipids	-	C03819	LMGP06050010	1.08119e+07	1.20345e+07	1.1643e+07	1.24791e+07	1.19718e+07	1.09684e+07	1.21776e+07	1.18856e+07	1.18454e+07	1.17955e+07	1.15741e+07	1.20264e+07	1.15618e+07	1.11956e+07	1.23529e+07	1.19012e+07	1.13735e+07	1.14817e+07	1.20144e+07	7.7382e+06	7.32729e+06	8.43794e+06	1.74423e+07	4.1836e+07	1.0674e+07	2.30904e+07	1.11545e+07	9.29298e+06	7.97501e+06	8.88272e+06	1.12678e+07	7.127e+06	1.4185e+07
neg-M596T169	596.393	2.81455	lipidblast::LysoPC 20:0; [M+FA-H]-	596.393	[M+FA-H]-	818.203	921.756	1000	49.50479:0 49.50512:0 49.50545:0 49.50578:0 58.05645:0 58.05687:0 58.05729:0 58.0577:0 58.05812:1304 58.05854:2232 58.05896:2568 58.05938:2210 58.0598:1443 58.06025:0 58.06067:0 58.06108:0 58.0615:0 58.88494:0 58.88536:0 58.8858:0 58.88622:0 58.88665:1306 58.88708:2211 58.88751:2610 58.88794:2304 58.88837:1474 58.88882:0 58.88924:0 58.88967:0 58.8901:0 59.59362:0 59.59406:0 59.5945:0 59.59493:0 5…	LysoPC 20:0	C28H58NO7P	Lipids and lipid-like molecules	Glycerophospholipids	HMDB10390	C04230	LMGP01050045	3.57351e+06	3.81818e+06	3.63064e+06	3.84064e+06	3.99858e+06	3.7465e+06	3.76802e+06	3.70187e+06	3.75625e+06	3.81815e+06	3.7395e+06	3.6967e+06	3.88133e+06	3.67585e+06	3.80554e+06	3.72566e+06	3.67032e+06	3.95269e+06	3.68145e+06	6.74612e+06	7.32208e+06	1.32581e+06	3.19039e+06	1.11894e+06	6.47439e+06	2.28769e+06	657326	4.56797e+06	551074	981731	3.777e+06	991345	3.05348e+06
neg-M597T55	597.294	0.920252	lipidblast::LysoPI 18:1; LysoPI 18:1; [M-H]-	597.302	[M-H]-	839.316	945.428	1000	49.50487:0 49.5052:0 49.50553:0 49.50586:0 66.36337:0 66.36388:0 66.3644:0 66.36491:0 66.36543:0 66.36594:0 66.36645:0 66.36696:0 66.36748:0 66.36799:0 66.3685:0 66.36901:0 66.36952:0 66.37004:0 66.37055:0 66.37106:0 66.37157:0 66.37209:0 66.37261:0 66.37313:0 66.37364:0 66.37415:0 66.82722:0 66.82774:0 66.82825:0 66.82877:0 66.82929:1840 66.82981:3083 66.83033:3476 66.83085:2775 66.83137:1523 66…	LysoPI 18:1; LysoPI 18:1	C27H51O12P	Lipids and lipid-like molecules	Glycerophospholipids	-	C03819	LMGP06050005	732650	695690	733612	809054	751117	684996	751254	683361	802266	785199	711358	718519	747985	726377	730985	721089	692633	762288	776355	510572	475505	491905	1.10923e+06	2.65408e+06	652429	1.47544e+06	745685	600515	451196	540501	716369	417406	899661
neg-M597T67	597.302	1.11856	lipidblast::LysoPI 18:1; LysoPI 18:1; [M-H]-	597.302	[M-H]-	839.316	945.428	1000	49.50487:0 49.5052:0 49.50553:0 49.50586:0 66.36337:0 66.36388:0 66.3644:0 66.36491:0 66.36543:0 66.36594:0 66.36645:0 66.36696:0 66.36748:0 66.36799:0 66.3685:0 66.36901:0 66.36952:0 66.37004:0 66.37055:0 66.37106:0 66.37157:0 66.37209:0 66.37261:0 66.37313:0 66.37364:0 66.37415:0 66.82722:0 66.82774:0 66.82825:0 66.82877:0 66.82929:1840 66.82981:3083 66.83033:3476 66.83085:2775 66.83137:1523 66…	LysoPI 18:1; LysoPI 18:1	C27H51O12P	Lipids and lipid-like molecules	Glycerophospholipids	-	C03819	LMGP06050005	5.96258e+06	5.98713e+06	6.30833e+06	6.22802e+06	5.91906e+06	6.09379e+06	6.11109e+06	5.98182e+06	6.14699e+06	6.08601e+06	6.05267e+06	6.09327e+06	6.0713e+06	6.07992e+06	6.10232e+06	6.04118e+06	6.14339e+06	6.09502e+06	6.02179e+06	4.81097e+06	6.52403e+06	4.41266e+06	5.17155e+06	2.12966e+07	8.29544e+06	1.20104e+07	5.4668e+06	6.55121e+06	4.03494e+06	4.21494e+06	6.31334e+06	3.0672e+06	4.79563e+06
neg-M599T476	598.504	7.92717	lipidblast::Cer[AS] 34:1; Cer[AS](d18:1/16:0); [M+FA-H]-	598.505	[M+FA-H]-	685.122	868.389	642.857	49.50481:0 49.50515:0 49.50548:0 49.50581:0 58.62144:0 58.62186:0 58.62229:0 58.62271:0 58.62314:545 58.62357:1041 58.62399:1369 58.62442:1329 58.62484:948 58.62531:0 58.62574:0 58.62616:0 58.62659:0 61.38877:0 61.38923:0 61.38968:0 61.39014:0 61.39059:0 61.39105:0 61.39151:0 61.39196:0 61.39242:0 61.39287:0 61.39335:0 61.3938:0 61.39426:0 61.39472:0 63.42499:0 63.42547:0 63.42595:0 63.42643:0 63…	Cer[AS] 34:1; Cer[AS](d18:1/16:0)	C34H67NO4	Lipids and lipid-like molecules	Sphingolipids	-	-	-	1.00032e+06	1.15177e+06	1.00186e+06	1.0081e+06	998151	919023	938289	1.08513e+06	1.00965e+06	985859	995901	1.0276e+06	928996	1.05184e+06	941045	1.10023e+06	1.00562e+06	989494	1.0303e+06	1.20205e+06	502357	421109	2.35821e+06	1.19355e+06	393490	1.28121e+06	1.81942e+06	747440	1.8691e+06	297986	1.26188e+06	548144	1.46167e+06
neg-M599T87	599.318	1.45763	lipidblast::LysoPI 18:0; LysoPI 18:0; [M-H]-	599.318	[M-H]-	813.365	946.938	1000	49.50463:0 49.50496:0 49.50529:0 49.50562:0 52.66689:0 52.66725:0 52.66761:0 52.66797:0 52.66833:2610 52.6687:4341 52.66906:5089 52.66942:4319 52.66978:2528 52.67018:0 52.67054:0 52.67091:0 52.67127:0 53.79569:0 53.79607:0 53.79644:0 53.79682:0 53.79719:1766 53.79757:3202 53.79794:3822 53.79831:3271 53.79869:1994 53.79914:0 53.79951:0 53.79989:0 53.80026:0 56.45107:0 56.45147:0 56.45187:0 56.4522…	LysoPI 18:0; LysoPI 18:0	C27H53O12P	Lipids and lipid-like molecules	Glycerophospholipids	-	C03819	LMGP06050004	2.4358e+07	2.26207e+07	2.40878e+07	2.48626e+07	2.46751e+07	2.44237e+07	2.54273e+07	2.44902e+07	2.36231e+07	2.36427e+07	2.43018e+07	2.34979e+07	2.16893e+07	2.55907e+07	2.40065e+07	2.49394e+07	2.36516e+07	2.47785e+07	2.44451e+07	2.24046e+07	3.06004e+07	2.78769e+07	3.1383e+07	5.02653e+07	3.37831e+07	4.91061e+07	3.08995e+07	1.69152e+07	1.73611e+07	2.55075e+07	2.94162e+07	1.77697e+07	4.17919e+07
neg-M609T493	608.524	8.21652	lipidblast::Cer[NS] 36:2; Cer[NS](d18:2/18:0); [M+FA-H]-	608.523	[M+FA-H]-	721.259	887.691	1000	49.50467:0 49.505:0 49.50533:0 49.50566:0 54.11139:0 54.11177:0 54.11215:0 54.11253:0 54.1129:1400 54.11328:2371 54.11366:2867 54.11404:2522 54.11441:1531 54.11486:0 54.11523:0 54.11561:0 54.11599:0 56.30854:0 56.30894:0 56.30935:0 56.30975:0 56.31015:1356 56.31055:2478 56.31095:2939 56.31135:2481 56.31175:1460 56.31226:0 56.31266:0 56.31306:0 56.31346:0 62.49969:0 62.50016:0 62.50063:0 62.50109:…	Cer[NS] 36:2; Cer[NS](d18:2/18:0)	C36H69NO3	Lipids and lipid-like molecules	Sphingolipids	-	C00195	-	2.98472e+06	3.57393e+06	2.95288e+06	3.09971e+06	3.63797e+06	3.79036e+06	3.07588e+06	3.38614e+06	3.36126e+06	3.19304e+06	3.06181e+06	3.37671e+06	3.00876e+06	3.31887e+06	3.25805e+06	3.55171e+06	3.26504e+06	3.30388e+06	3.22366e+06	2.9209e+06	2.51693e+06	3.96719e+06	9.18402e+06	1.62601e+06	2.29447e+06	5.25555e+06	3.44718e+06	3.84955e+06	2.8271e+06	5.2532e+06	3.83519e+06	4.22681e+06	4.57495e+06
neg-M611T518	610.54	8.62827	lipidblast::Cer[NS] 36:1; Cer[NS](d18:1/18:0); [M+FA-H]-	610.54	[M+FA-H]-	729.18	912.867	1000	49.50464:0 49.50497:0 49.5053:0 49.50563:0 52.78598:0 52.78635:0 52.78671:0 52.78708:0 52.78744:1143 52.7878:2180 52.78817:2673 52.78853:2253 52.78889:1203 52.78937:0 52.78973:0 52.7901:0 52.79046:0 56.46959:0 56.46999:0 56.47039:0 56.47079:0 56.4712:1819 56.4716:2691 56.472:2798 56.4724:2112 56.47281:1076 56.47331:0 56.47372:0 56.47412:0 56.47452:0 62.72287:0 62.72334:0 62.72382:0 62.72429:0 62.…	Cer[NS] 36:1; Cer[NS](d18:1/18:0)	C36H71NO3	Lipids and lipid-like molecules	Sphingolipids	HMDB04950	C00195	LMSP02010006	2.43248e+07	2.39515e+07	2.37988e+07	2.41953e+07	2.48874e+07	2.43978e+07	2.47453e+07	2.38965e+07	2.44996e+07	2.40634e+07	2.48526e+07	2.33677e+07	2.38679e+07	2.53343e+07	2.3914e+07	2.45405e+07	2.4407e+07	2.42408e+07	2.39831e+07	6.15072e+07	2.01139e+07	2.26472e+07	9.20241e+07	1.78429e+07	1.3078e+07	8.55428e+07	5.99502e+07	3.08217e+07	3.33732e+07	3.27073e+07	2.70572e+07	2.44031e+07	4.51709e+07
neg-M611T528	610.559	8.7963	lipidblast::Cer[NS] 36:1; Cer[NS](d18:1/18:0); [M+FA-H]-	610.54	[M+FA-H]-	729.18	912.867	1000	49.50464:0 49.50497:0 49.5053:0 49.50563:0 52.78598:0 52.78635:0 52.78671:0 52.78708:0 52.78744:1143 52.7878:2180 52.78817:2673 52.78853:2253 52.78889:1203 52.78937:0 52.78973:0 52.7901:0 52.79046:0 56.46959:0 56.46999:0 56.47039:0 56.47079:0 56.4712:1819 56.4716:2691 56.472:2798 56.4724:2112 56.47281:1076 56.47331:0 56.47372:0 56.47412:0 56.47452:0 62.72287:0 62.72334:0 62.72382:0 62.72429:0 62.…	Cer[NS] 36:1; Cer[NS](d18:1/18:0)	C36H71NO3	Lipids and lipid-like molecules	Sphingolipids	HMDB04950	C00195	LMSP02010006	4.89927e+07	4.98323e+07	5.06505e+07	4.89129e+07	5.14201e+07	5.01711e+07	4.95928e+07	5.02052e+07	4.80495e+07	5.26072e+07	4.95418e+07	4.88046e+07	5.0489e+07	4.94689e+07	5.07435e+07	4.90962e+07	5.13725e+07	4.9681e+07	4.91289e+07	8.24719e+07	9.2725e+07	9.21301e+07	8.54741e+07	1.11818e+08	7.43311e+07	1.10462e+08	1.45729e+08	6.83002e+07	1.42812e+08	1.14142e+08	3.90409e+07	9.53061e+07	1.30234e+08
neg-M612T62	612.329	1.03262	lipidblast::LysoPC 22:6; [M+FA-H]-	612.328	[M+FA-H]-	608.876	757.058	1000	49.50484:0 49.50517:0 49.5055:0 49.50584:0 59.00986:0 59.01029:0 59.01072:0 59.01115:0 59.01158:1615 59.01201:5276 59.01244:17644 59.01287:43805 59.0133:71747 59.01373:86665 59.01416:64413 59.01459:36488 59.01502:11408 59.01545:1168 59.01584:0 59.01627:0 59.0167:0 59.01713:0 59.77243:0 59.77287:0 59.7733:0 59.77374:0 59.77418:3545 59.77462:6194 59.77505:7197 59.77549:5773 59.77593:2972 59.77642:0…	LysoPC 22:6	C30H50NO7P	Lipids and lipid-like molecules	Glycerophospholipids	HMDB10404	C04230	LMGP01050056	4.73597e+07	4.86384e+07	4.80574e+07	4.78044e+07	4.81437e+07	4.57128e+07	4.863e+07	4.74219e+07	4.81828e+07	4.93667e+07	4.67127e+07	4.7663e+07	4.70914e+07	4.75711e+07	4.79566e+07	4.80979e+07	4.79787e+07	4.77633e+07	4.76898e+07	6.99977e+07	5.18391e+07	5.57415e+07	5.76508e+07	4.91762e+07	5.28361e+07	1.06518e+08	6.42245e+07	6.4066e+07	3.50311e+07	4.46124e+07	3.34282e+07	2.12315e+07	4.15721e+07
neg-M614T68	614.344	1.13132	lipidblast::LysoPC 22:5; [M+FA-H]-	614.344	[M+FA-H]-	579.31	834.021	1000	49.5047:0 49.50503:0 49.50536:0 49.50569:0 54.91215:0 54.91254:0 54.91292:0 54.91331:0 54.91369:1340 54.91408:2615 54.91447:3174 54.91485:2621 54.91524:1448 54.9157:0 54.91608:0 54.91647:0 54.91685:0 57.39225:0 57.39266:0 57.39307:0 57.39348:0 57.39389:1071 57.39431:2189 57.39472:2818 57.39513:2566 57.39555:1649 57.39601:0 57.39642:0 57.39683:0 57.39724:0 59.0107:0 59.01114:0 59.01157:0 59.012:0 …	LysoPC 22:5	C30H52NO7P	Lipids and lipid-like molecules	Glycerophospholipids	-	C04230	-	1.16485e+07	1.70115e+07	1.08173e+07	1.73723e+07	1.2531e+07	1.7443e+07	1.2377e+07	1.13992e+07	1.50249e+07	1.16255e+07	1.2891e+07	1.252e+07	1.24411e+07	1.2056e+07	1.72468e+07	1.74907e+07	1.17416e+07	1.05447e+07	1.68869e+07	2.15598e+07	2.13488e+07	1.52212e+07	1.79155e+07	1.449e+07	1.83483e+07	3.19568e+07	1.81762e+07	1.07782e+07	6.51264e+06	1.43435e+07	7.81854e+06	1.0675e+07	1.041e+07
neg-M616T82	616.36	1.36995	lipidblast::LysoPC 22:4; [M+FA-H]-	616.36	[M+FA-H]-	790.702	903.584	1000	49.50456:0 49.50489:0 49.50522:0 49.50555:0 50.23055:0 50.23088:0 50.23122:0 50.23156:0 50.2319:1293 50.23223:2391 50.23257:2867 50.23291:2343 50.23325:1197 50.23381:0 50.23415:0 50.23449:0 50.23483:0 57.81264:0 57.81306:0 57.81348:0 57.8139:0 57.81432:1784 57.81473:2652 57.81515:2902 57.81556:2337 57.81598:1297 57.81644:0 57.81685:0 57.81727:0 57.81769:0 61.81561:0 61.81607:0 61.81653:0 61.81699…	LysoPC 22:4	C30H54NO7P	Lipids and lipid-like molecules	Glycerophospholipids	-	C04230	LMGP01050124	4.93474e+06	4.54327e+06	4.57749e+06	4.62647e+06	4.50415e+06	4.79047e+06	4.56732e+06	4.51311e+06	4.54967e+06	4.02593e+06	5.00024e+06	4.63904e+06	4.60826e+06	4.76451e+06	4.35616e+06	4.75287e+06	4.63919e+06	4.53447e+06	4.72608e+06	6.35087e+06	4.86502e+06	6.94974e+06	7.57568e+06	5.22156e+06	6.07766e+06	8.92112e+06	6.76478e+06	6.4203e+06	2.78528e+06	4.64098e+06	2.92477e+06	3.54105e+06	5.48515e+06
neg-M619T53	619.288	0.89071	lipidblast::LysoPI 20:4; LysoPI 20:4; [M-H]-	619.287	[M-H]-	797.475	925.509	1000	49.50489:0 49.50522:0 49.50555:0 49.50588:0 68.80614:0 68.80669:0 68.80723:0 68.80777:0 68.80831:0 68.80885:0 68.80939:0 68.80994:0 68.81048:0 68.81102:0 68.81156:0 68.8121:0 68.81264:0 68.81319:0 68.81373:0 68.81427:0 68.81481:0 68.81539:0 68.81593:0 68.81647:0 68.81702:0 72.11893:0 72.11951:0 72.12009:0 72.12067:0 72.12125:1533 72.12183:2469 72.12241:2834 72.12299:2451 72.12357:1593 72.12409:0 …	LysoPI 20:4; LysoPI 20:4	C29H49O12P	Lipids and lipid-like molecules	Glycerophospholipids	-	C03819	LMGP06050006	1.87059e+07	2.04537e+07	1.97196e+07	1.975e+07	2.11534e+07	2.03012e+07	2.05288e+07	1.92589e+07	1.99943e+07	1.85813e+07	2.01538e+07	1.99618e+07	1.98528e+07	1.9451e+07	2.04117e+07	2.10727e+07	2.04259e+07	1.98797e+07	1.87856e+07	1.43124e+07	1.71896e+07	1.90756e+07	3.63229e+07	5.7791e+07	1.95951e+07	4.13815e+07	2.14039e+07	1.63819e+07	1.73842e+07	2.15973e+07	1.93516e+07	1.03212e+07	2.38778e+07
neg-M621T568	620.596	9.46305	lipidblast::Cer[NS] 40:1; Cer[NS](d18:1/22:0); [M-H]-	620.596	[M-H]-	699.092	941.971	1000	49.50456:0 49.50489:0 49.50522:0 49.50555:0 50.28258:0 50.28292:0 50.28326:0 50.2836:0 50.28393:1073 50.28427:2223 50.28461:2938 50.28495:2774 50.28529:1951 50.28583:0 50.28617:0 50.2865:0 50.28684:0 57.03192:0 57.03233:0 57.03274:0 57.03315:0 57.03355:1843 57.03396:3073 57.03437:3531 57.03478:2908 57.03519:1641 57.03568:0 57.03609:0 57.0365:0 57.03691:0 61.13276:0 61.13321:0 61.13367:0 61.13412:…	Cer[NS] 40:1; Cer[NS](d18:1/22:0)	C40H79NO3	Lipids and lipid-like molecules	Sphingolipids	HMDB04952	C00195	LMSP02010008	2.30752e+06	2.75522e+06	2.66752e+06	2.68903e+06	2.6735e+06	2.71703e+06	2.5661e+06	2.69031e+06	2.72026e+06	2.48389e+06	2.72453e+06	2.60147e+06	2.49364e+06	2.66056e+06	2.60659e+06	2.69475e+06	2.68666e+06	2.55798e+06	2.6263e+06	5.02273e+06	4.04554e+06	2.86122e+06	5.51176e+06	2.99428e+06	1.75813e+06	6.45272e+06	4.26919e+06	3.80284e+06	4.78768e+06	3.10964e+06	2.9843e+06	2.88239e+06	4.33627e+06
neg-M621T53	621.293	0.878833	lipidblast::LysoPI 20:3; LysoPI 20:3; [M-H]-	621.302	[M-H]-	815.42	946.424	1000	49.50464:0 49.50497:0 49.5053:0 49.50563:0 53.08181:0 53.08218:0 53.08255:0 53.08291:0 53.08328:1047 53.08365:2086 53.08401:2624 53.08438:2232 53.08475:1192 53.08533:0 53.0857:0 53.08606:0 53.08643:0 64.51861:0 64.5191:0 64.51959:0 64.52009:0 64.52058:1271 64.52107:2304 64.52156:2684 64.52205:2197 64.52254:1232 64.52307:0 64.52356:0 64.52406:0 64.52454:0 69.03024:0 69.03078:0 69.03132:0 69.03187:…	LysoPI 20:3; LysoPI 20:3	C29H51O12P	Lipids and lipid-like molecules	Glycerophospholipids	-	C03819	LMGP06050021	1.38304e+06	1.39343e+06	1.37401e+06	1.39262e+06	1.38345e+06	1.38528e+06	1.3853e+06	1.38528e+06	1.3853e+06	1.38527e+06	1.38531e+06	1.38528e+06	1.3853e+06	1.38528e+06	1.3853e+06	1.38529e+06	1.38451e+06	1.38688e+06	1.38449e+06	953875	1.15343e+06	1.45647e+06	2.69668e+06	4.46074e+06	1.31211e+06	2.86429e+06	1.38858e+06	1.14293e+06	1.27698e+06	1.59838e+06	1.21188e+06	750319	1.72741e+06
neg-M621T60	621.303	0.996937	lipidblast::LysoPI 20:3; LysoPI 20:3; [M-H]-	621.302	[M-H]-	815.42	946.424	1000	49.50464:0 49.50497:0 49.5053:0 49.50563:0 53.08181:0 53.08218:0 53.08255:0 53.08291:0 53.08328:1047 53.08365:2086 53.08401:2624 53.08438:2232 53.08475:1192 53.08533:0 53.0857:0 53.08606:0 53.08643:0 64.51861:0 64.5191:0 64.51959:0 64.52009:0 64.52058:1271 64.52107:2304 64.52156:2684 64.52205:2197 64.52254:1232 64.52307:0 64.52356:0 64.52406:0 64.52454:0 69.03024:0 69.03078:0 69.03132:0 69.03187:…	LysoPI 20:3; LysoPI 20:3	C29H51O12P	Lipids and lipid-like molecules	Glycerophospholipids	-	C03819	LMGP06050021	2.62964e+06	2.50919e+06	2.51227e+06	3.79638e+06	2.65942e+06	2.75141e+06	2.56467e+06	3.88795e+06	2.52394e+06	2.70573e+06	3.77955e+06	2.58269e+06	2.59609e+06	3.95784e+06	2.56933e+06	2.64246e+06	2.72471e+06	2.64502e+06	2.87742e+06	1.32776e+06	2.44535e+06	2.7582e+06	3.51899e+06	7.41177e+06	4.29166e+06	8.49414e+06	2.42584e+06	3.07678e+06	2.52348e+06	1.76346e+06	2.6051e+06	2.19489e+06	2.00939e+06
neg-M622T171	622.408	2.84653	lipidblast::LysoPC 22:1; [M+FA-H]-	622.408	[M+FA-H]-	782.739	923.486	1000	49.50457:0 49.5049:0 49.50523:0 49.50556:0 50.51739:0 50.51773:0 50.51807:0 50.51841:0 50.51875:1050 50.5191:1918 50.51944:2291 50.51978:1905 50.52011:1011 50.52073:0 50.52108:0 50.52142:0 50.52176:0 62.4847:0 62.48517:0 62.48564:0 62.48611:0 62.48658:0 62.48705:0 62.48751:0 62.48798:0 62.48845:0 62.48892:0 62.48939:0 62.48986:0 62.49033:0 62.4908:0 62.49126:0 62.49173:0 62.49231:0 62.49277:0 62.…	LysoPC 22:1	C30H60NO7P	Lipids and lipid-like molecules	Glycerophospholipids	-	C04230	LMGP01050134	516489	515061	495382	488434	533196	509107	509032	509608	509452	509252	509535	509043	509579	509855	508426	509566	508343	517501	502716	1.02973e+06	609480	118030	385227	178251	2.93562e+06	273230	127996	490559	174155	79469.4	426974	96533	377281
neg-M622T162	622.432	2.69192	lipidblast::LysoPC 22:1; [M+FA-H]-	622.408	[M+FA-H]-	782.739	923.486	1000	49.50457:0 49.5049:0 49.50523:0 49.50556:0 50.51739:0 50.51773:0 50.51807:0 50.51841:0 50.51875:1050 50.5191:1918 50.51944:2291 50.51978:1905 50.52011:1011 50.52073:0 50.52108:0 50.52142:0 50.52176:0 62.4847:0 62.48517:0 62.48564:0 62.48611:0 62.48658:0 62.48705:0 62.48751:0 62.48798:0 62.48845:0 62.48892:0 62.48939:0 62.48986:0 62.49033:0 62.4908:0 62.49126:0 62.49173:0 62.49231:0 62.49277:0 62.…	LysoPC 22:1	C30H60NO7P	Lipids and lipid-like molecules	Glycerophospholipids	-	C04230	LMGP01050134	36276.6	37169.6	35083.9	24324.7	37063.7	40035.7	38348.5	39490.7	53393.3	23643.9	47991.4	21119.6	37386.8	13937.5	55694.9	35967.4	35426.4	37693.7	43745.3	21820.5	77958.9	45127.4	25053.8	9588.48	55227.4	42100.5	3544.66	68592.8	24444.9	18674.9	123238	40932.4	113618
neg-M624T220	624.424	3.66102	lipidblast::LysoPC 22:0; [M+FA-H]-	624.423	[M+FA-H]-	800.962	931.93	1000	49.5047:0 49.50503:0 49.50536:0 49.50569:0 54.72662:0 54.727:0 54.72739:0 54.72777:0 54.72815:1379 54.72854:2196 54.72892:2514 54.72931:2104 54.72969:1196 54.7302:0 54.73058:0 54.73096:0 54.73135:0 60.11751:0 60.11795:0 60.11839:0 60.11884:0 60.11928:1008 60.11972:2174 60.12016:2779 60.12061:2417 60.12104:1371 60.12152:0 60.12196:0 60.12241:0 60.12285:0 62.71157:0 62.71204:0 62.71251:0 62.71298:0…	LysoPC 22:0	C30H62NO7P	Lipids and lipid-like molecules	Glycerophospholipids	HMDB10398	C04230	LMGP01050053	767803	767803	767803	767803	767803	767803	767803	767803	767803	767803	767803	767803	767803	767803	767803	767803	767803	767803	767803	652685	1.28832e+06	400366	392285	244376	679736	544261	130979	623997	187104	318260	751072	449332	849239
neg-M635T579	634.611	9.6568	lipidblast::Cer[NS] 41:1; Cer[NS](d18:1/23:0); [M-H]-	634.611	[M-H]-	665.969	928.292	1000	49.50469:0 49.50502:0 49.50535:0 49.50568:0 54.51072:0 54.5111:0 54.51148:0 54.51186:0 54.51224:1369 54.51262:2369 54.513:2737 54.51339:2185 54.51377:1092 54.51423:0 54.51461:0 54.51499:0 54.51537:0 57.06052:0 57.06093:0 57.06134:0 57.06175:0 57.06216:1396 57.06257:2541 57.06298:3069 57.06339:2691 57.06379:1693 57.06429:0 57.0647:0 57.06511:0 57.06552:0 62.70121:0 62.70168:0 62.70215:0 62.70262:0…	Cer[NS] 41:1; Cer[NS](d18:1/23:0)	C41H81NO3	Lipids and lipid-like molecules	Sphingolipids	-	C00195	LMSP02010021	1.39437e+06	1.5622e+06	1.53086e+06	1.50337e+06	1.60093e+06	1.75366e+06	1.51142e+06	1.4636e+06	1.58034e+06	1.50674e+06	1.60871e+06	1.40179e+06	1.42914e+06	1.46905e+06	1.7063e+06	1.43872e+06	1.68746e+06	1.53659e+06	1.49333e+06	2.79341e+06	2.72936e+06	1.60709e+06	2.80335e+06	1.57063e+06	1.03028e+06	3.17261e+06	2.24279e+06	2.07571e+06	2.51907e+06	1.62721e+06	2.09397e+06	1.59532e+06	1.67039e+06
neg-M637T521	636.556	8.68172	lipidblast::Cer[NS] 38:2; Cer[NS](d18:2/20:0); [M+FA-H]-	636.561	[M+FA-H]-	647	875.823	1000	49.50458:0 49.50491:0 49.50524:0 49.50557:0 51.02825:0 51.0286:0 51.02894:0 51.02929:0 51.02964:1552 51.02998:2737 51.03033:3155 51.03067:2476 51.03102:1243 51.03163:0 51.03197:0 51.03232:0 51.03267:0 65.61607:0 65.61658:0 65.61708:0 65.61758:0 65.61809:0 65.61859:0 65.61909:0 65.6196:0 65.6201:0 65.62061:0 65.62111:0 65.62165:0 65.62215:0 65.62266:0 65.62316:0 66.8775:0 66.87802:0 66.87853:0 66.…	Cer[NS] 38:2; Cer[NS](d18:2/20:0)	C38H73NO3	Lipids and lipid-like molecules	Sphingolipids	-	C00195	LMSP02010026	3.11569e+06	3.28833e+06	3.13504e+06	3.16762e+06	3.27286e+06	3.1756e+06	3.18612e+06	3.19435e+06	3.20487e+06	3.174e+06	3.19937e+06	3.19082e+06	3.19508e+06	3.18545e+06	3.19179e+06	3.20278e+06	3.18402e+06	3.16913e+06	3.21505e+06	4.3722e+06	4.01546e+06	3.29103e+06	7.06141e+06	2.96224e+06	2.72515e+06	6.06073e+06	4.08151e+06	3.32169e+06	3.53228e+06	3.97993e+06	4.48293e+06	3.08911e+06	3.72395e+06
neg-M637T263	637.432	4.38278	inhouse::Ginsenoside F1; false; [M-H]-	637.432	[M-H]-	457.966	749.834	500	49.50481:0 49.50514:0 49.50547:0 49.5058:0 59.76367:0 59.76411:0 59.76455:0 59.76498:0 59.76542:1251 59.76586:2276 59.7663:2745 59.76674:2176 59.76717:934 59.76765:0 59.76809:0 59.76853:0 59.76897:0 61.15679:0 61.15725:0 61.1577:0 61.15815:0 61.1586:1213 61.15906:2444 61.15951:3153 61.15997:2871 61.16042:1823 61.16088:0 61.16133:0 61.16179:0 61.16224:0 65.82627:0 65.82677:0 65.82729:0 65.82779:0 …	Ginsenoside F1	C36H62O9	Lipids and lipid-like molecules	Prenol lipids	NA	NA	-	703638	677245	688659	699077	704874	674905	721951	685268	704600	680656	686412	688886	702124	703899	691487	688686	702468	685792	695424	494255	796222	542259	456714	569368	422173	1.27503e+06	294011	437941	827395	682112	495633	417479	616917
neg-M639T544	638.572	9.06527	lipidblast::Cer[NS] 38:1; Cer[NS](d18:1/20:0); [M+FA-H]-	638.573	[M+FA-H]-	677.104	908.817	1000	49.50467:0 49.505:0 49.50533:0 49.50566:0 53.95282:0 53.9532:0 53.95358:0 53.95395:0 53.95433:1444 53.9547:2404 53.95508:2809 53.95546:2411 53.95583:1452 53.95639:0 53.95676:0 53.95714:0 53.95752:0 64.214:0 64.21449:0 64.21498:0 64.21547:0 64.21596:1068 64.21645:2487 64.21693:3323 64.21742:2948 64.21791:1677 64.2184:0 64.21889:0 64.21938:0 64.21986:0 65.83741:0 65.83792:0 65.83842:0 65.83893:0 65…	Cer[NS] 38:1; Cer[NS](d18:1/20:0)	C38H75NO3	Lipids and lipid-like molecules	Sphingolipids	HMDB04951	C00195	LMSP02010007	2.20005e+07	2.32467e+07	2.25227e+07	2.29784e+07	2.39551e+07	2.43796e+07	2.20302e+07	2.38772e+07	2.37383e+07	2.23574e+07	2.42095e+07	2.19586e+07	2.21707e+07	2.36078e+07	2.31761e+07	2.33764e+07	2.31315e+07	2.29277e+07	2.31293e+07	4.44511e+07	3.43147e+07	2.12038e+07	4.65194e+07	2.69856e+07	1.61599e+07	4.51776e+07	4.46919e+07	2.56968e+07	3.91972e+07	2.29683e+07	3.02451e+07	2.15225e+07	3.37963e+07
neg-M639T553	638.591	9.22498	lipidblast::Cer[NS] 38:1; Cer[NS](d18:1/20:0); [M+FA-H]-	638.573	[M+FA-H]-	677.104	908.817	1000	49.50467:0 49.505:0 49.50533:0 49.50566:0 53.95282:0 53.9532:0 53.95358:0 53.95395:0 53.95433:1444 53.9547:2404 53.95508:2809 53.95546:2411 53.95583:1452 53.95639:0 53.95676:0 53.95714:0 53.95752:0 64.214:0 64.21449:0 64.21498:0 64.21547:0 64.21596:1068 64.21645:2487 64.21693:3323 64.21742:2948 64.21791:1677 64.2184:0 64.21889:0 64.21938:0 64.21986:0 65.83741:0 65.83792:0 65.83842:0 65.83893:0 65…	Cer[NS] 38:1; Cer[NS](d18:1/20:0)	C38H75NO3	Lipids and lipid-like molecules	Sphingolipids	HMDB04951	C00195	LMSP02010007	1.03606e+07	1.03897e+07	1.03081e+07	1.00961e+07	1.05187e+07	1.03359e+07	1.03305e+07	1.03334e+07	1.03346e+07	1.03329e+07	1.0338e+07	1.0327e+07	1.03379e+07	1.0332e+07	1.03342e+07	1.03338e+07	1.04052e+07	1.01922e+07	1.0405e+07	1.93787e+07	1.81803e+07	1.92474e+07	2.00353e+07	2.15533e+07	1.48421e+07	2.15991e+07	2.62565e+07	1.61947e+07	2.61518e+07	2.00687e+07	8.49398e+06	1.83255e+07	2.88537e+07
neg-M641T544	640.581	9.0715	lipidblast::Cer[NDS] 38:0; Cer[NDS](d18:0/20:0); [M+FA-H]-	640.586	[M+FA-H]-	676.403	919.123	900	49.5047:0 49.50504:0 49.50536:0 49.5057:0 55.11065:0 55.11104:0 55.11142:0 55.11181:0 55.1122:1763 55.11259:2791 55.11298:3116 55.11337:2453 55.11375:1197 55.11427:0 55.11466:0 55.11504:0 55.11543:0 62.10376:0 62.10422:0 62.10469:0 62.10515:0 62.10561:1322 62.10608:2371 62.10654:2872 62.10701:2523 62.10747:1556 62.10797:0 62.10844:0 62.1089:0 62.10936:0 63.35224:0 63.35271:0 63.35319:0 63.35367:0…	Cer[NDS] 38:0; Cer[NDS](d18:0/20:0)	C38H77NO3	Lipids and lipid-like molecules	Sphingolipids	HMDB11764	C12126	LMSP02020009;LMSP02020031	2.25305e+06	2.84544e+06	2.3525e+06	2.42962e+06	2.43416e+06	2.64885e+06	2.32414e+06	2.43703e+06	2.75416e+06	2.35692e+06	2.4441e+06	2.7208e+06	2.26085e+06	2.88014e+06	2.33887e+06	2.35229e+06	2.34318e+06	2.32644e+06	2.79303e+06	4.75673e+06	3.58049e+06	2.19246e+06	4.83494e+06	2.79465e+06	1.71317e+06	4.50661e+06	5.82624e+06	2.56297e+06	3.8594e+06	2.32421e+06	3.23965e+06	2.15043e+06	3.42055e+06
neg-M643T51	643.288	0.851558	lipidblast::LysoPI 22:6; LysoPI 22:6; [M-H]-	643.288	[M-H]-	680.579	858.697	1000	49.50475:0 49.50507:0 49.50541:0 49.50573:0 56.35908:0 56.35948:0 56.35988:0 56.36028:0 56.36068:1194 56.36108:2284 56.36148:2688 56.36189:2121 56.36229:1040 56.36277:0 56.36317:0 56.36357:0 56.36397:0 59.01114:0 59.01156:0 59.01199:0 59.01242:0 59.01285:1458 59.01328:2772 59.01371:3483 59.01414:3035 59.01457:1740 59.01501:0 59.01544:0 59.01587:0 59.0163:0 59.1852:0 59.18563:0 59.18606:0 59.18649…	LysoPI 22:6; LysoPI 22:6	C31H49O12P	Lipids and lipid-like molecules	Glycerophospholipids	-	C03819	LMGP06050012	867689	838988	840534	860277	936830	860526	859268	859444	873812	866094	866983	870508	854816	872938	853318	883994	865982	863416	861176	909536	695858	583699	1.17651e+06	3.40689e+06	535564	1.82508e+06	1.2292e+06	1.30522e+06	1.17197e+06	450645	823578	543599	1.33582e+06
neg-M645T55	645.303	0.922303	lipidblast::LysoPI 22:5; LysoPI 22:5; [M-H]-	645.302	[M-H]-	565.952	926.553	1000	49.50459:0 49.50492:0 49.50525:0 49.50558:0 51.23039:0 51.23074:0 51.23109:0 51.23143:0 51.23178:1308 51.23213:2438 51.23248:2850 51.23283:2250 51.23317:1104 51.23359:0 51.23393:0 51.23428:0 51.23463:0 53.34023:0 53.3406:0 53.34097:0 53.34134:0 53.34171:906 53.34208:2097 53.34245:3007 53.34282:3059 53.34319:2253 53.34356:1118 53.34412:0 53.34449:0 53.34486:0 53.34523:0 65.79639:0 65.79691:0 65.79…	LysoPI 22:5; LysoPI 22:5	C31H51O12P	Lipids and lipid-like molecules	Glycerophospholipids	-	C03819	-	629965	662860	783751	713968	760474	652730	696096	706445	751936	663414	717376	673174	713357	688167	696256	692181	746384	661360	716397	462136	476820	511191	1.38427e+06	2.80504e+06	691729	1.96716e+06	964502	784692	429837	713492	594024	452315	849019
neg-M647T566	646.611	9.434	lipidblast::Cer[NS] 42:2; Cer[NS](d18:1/24:1); [M-H]-	646.612	[M-H]-	745.398	928.687	1000	49.50455:0 49.50488:0 49.50521:0 49.50554:0 50.05712:0 50.05746:0 50.05779:0 50.05813:0 50.05846:1744 50.0588:2664 50.05914:2774 50.05947:1982 50.05981:834 50.06018:0 50.06052:0 50.06086:0 50.06119:0 51.33173:0 51.33208:0 51.33243:0 51.33278:0 51.33313:984 51.33348:2019 51.33382:2615 51.33417:2361 51.33452:1444 51.3352:0 51.33555:0 51.3359:0 51.33625:0 71.84209:0 71.84267:0 71.84325:0 71.84383:0 …	Cer[NS] 42:2; Cer[NS](d18:1/24:1)	C42H81NO3	Lipids and lipid-like molecules	Sphingolipids	HMDB04953	C00195	LMSP02010009	4.56931e+06	4.41924e+06	4.68997e+06	4.18751e+06	4.76779e+06	4.46879e+06	4.51691e+06	4.52672e+06	4.56541e+06	4.4788e+06	4.5944e+06	4.39741e+06	4.50547e+06	4.5721e+06	4.51569e+06	4.51986e+06	4.72994e+06	4.45904e+06	4.36843e+06	9.86233e+06	6.69302e+06	3.83146e+06	8.98945e+06	6.6554e+06	5.61553e+06	1.12175e+07	8.16737e+06	5.41097e+06	9.70503e+06	4.77214e+06	3.86755e+06	4.40041e+06	6.34044e+06
neg-M649T591	648.627	9.84203	lipidblast::Cer[NS] 42:1; Cer[NS](d18:1/24:0); [M-H]-	648.626	[M-H]-	722.361	898.595	1000	49.50463:0 49.50496:0 49.50529:0 49.50562:0 52.76816:0 52.76852:0 52.76889:0 52.76925:0 52.76961:1175 52.76998:2285 52.77034:2814 52.7707:2364 52.77106:1276 52.77172:0 52.77209:0 52.77245:0 52.77282:0 72.06958:0 72.07016:0 72.07074:0 72.07132:0 72.0719:0 72.07248:0 72.07306:0 72.07364:0 72.07422:0 72.0748:0 72.0754:0 72.07599:0 72.07657:0 72.07715:0 79.05611:0 79.05678:0 79.05745:0 79.05811:0 79.…	Cer[NS] 42:1; Cer[NS](d18:1/24:0)	C42H83NO3	Lipids and lipid-like molecules	Sphingolipids	HMDB04956	C00195	LMSP02010012	4.46274e+06	4.53296e+06	4.98229e+06	4.60035e+06	4.76686e+06	5.05466e+06	4.49559e+06	4.80796e+06	4.58348e+06	4.9761e+06	4.58294e+06	4.46933e+06	4.55716e+06	4.92576e+06	5.00655e+06	4.43568e+06	4.72718e+06	4.47681e+06	4.92435e+06	8.84752e+06	7.09611e+06	4.14983e+06	7.80016e+06	5.27042e+06	3.425e+06	1.0925e+07	5.73336e+06	5.36168e+06	5.75752e+06	5.19989e+06	4.27462e+06	3.99372e+06	5.59879e+06
neg-M650T219	650.44	3.65462	lipidblast::LysoPC 24:1; [M+FA-H]-	650.439	[M+FA-H]-	728.055	929.218	1000	49.50469:0 49.50502:0 49.50535:0 49.50568:0 54.64033:0 54.64071:0 54.6411:0 54.64148:0 54.64186:2005 54.64225:2842 54.64263:2977 54.64301:2342 54.64339:1312 54.64391:0 54.64429:0 54.64468:0 54.64506:0 59.04855:0 59.04898:0 59.04941:0 59.04984:0 59.05027:1238 59.0507:2572 59.05114:3171 59.05156:2559 59.05199:1267 59.05253:0 59.05296:0 59.05339:0 59.05382:0 73.80016:0 73.80077:0 73.80136:0 73.80196…	LysoPC 24:1	C32H64NO7P	Lipids and lipid-like molecules	Glycerophospholipids	-	C04230	-	398505	456009	413527	408843	411947	383574	408760	384122	414269	433222	401743	404924	415797	404979	428361	409791	397160	408306	418813	879508	573944	155210	202066	189369	755060	390754	117283	396093	174966	142863	379414	212617	463818
neg-M652T289	652.456	4.81467	lipidblast::LysoPC 24:0; [M+FA-H]-	652.456	[M+FA-H]-	821.923	936.317	1000	49.50485:0 49.50518:0 49.50551:0 49.50584:0 65.82272:0 65.82323:0 65.82373:0 65.82423:0 65.82475:0 65.82525:0 65.82576:0 65.82626:0 65.82677:0 65.82738:0 65.82788:0 65.82838:0 65.8289:0 78.95422:0 78.95489:0 78.95555:0 78.95621:0 78.95688:1709 78.95755:4125 78.95821:6781 78.95888:8076 78.95954:7055 78.96021:4412 78.96088:1839 78.96162:0 78.9623:0 78.96296:0 78.96362:0 92.77058:0 92.77143:0 92.772…	LysoPC 24:0	C32H66NO7P	Lipids and lipid-like molecules	Glycerophospholipids	HMDB10405	C04230	LMGP01050057	1.43688e+06	1.45518e+06	1.42658e+06	1.37268e+06	1.41186e+06	1.44731e+06	1.44356e+06	1.42573e+06	1.30551e+06	1.46146e+06	1.37836e+06	1.42561e+06	1.40257e+06	1.41395e+06	1.43936e+06	1.43882e+06	1.42224e+06	1.42326e+06	1.41025e+06	1.8155e+06	2.12005e+06	1.02283e+06	589620	603638	951586	1.27361e+06	367177	940724	544530	946502	1.46742e+06	1.32913e+06	1.48037e+06
neg-M653T556	652.588	9.26977	lipidblast::Cer[NS] 39:1; Cer[NS](d17:1/22:0); [M+FA-H]-	652.588	[M+FA-H]-	509.564	859.052	1000	49.5046:0 49.50494:0 49.50526:0 49.5056:0 51.92237:0 51.92273:0 51.92308:0 51.92344:0 51.92379:1918 51.92415:2599 51.9245:2706 51.92486:2192 51.92521:1298 51.92584:0 51.9262:0 51.92655:0 51.92691:0 65.38987:0 65.39037:0 65.39087:0 65.39137:0 65.39188:1792 65.39237:3005 65.39288:3439 65.39338:2814 65.39388:1581 65.39439:0 65.3949:0 65.39539:0 65.3959:0 67.39447:0 67.395:0 67.39552:0 67.39605:0 67.…	Cer[NS] 39:1; Cer[NS](d17:1/22:0)	C39H77NO3	Lipids and lipid-like molecules	Sphingolipids	-	C00195	-	6.38323e+06	6.72769e+06	6.56444e+06	6.56586e+06	6.7618e+06	6.55403e+06	6.60744e+06	6.55235e+06	6.57233e+06	6.64578e+06	6.73514e+06	6.33404e+06	6.66112e+06	6.56474e+06	6.73246e+06	6.50524e+06	6.73171e+06	6.38125e+06	6.67317e+06	1.00436e+07	1.6085e+07	6.66838e+06	1.1033e+07	5.88095e+06	3.51256e+06	1.18147e+07	8.60617e+06	9.97462e+06	1.25324e+07	5.09707e+06	1.24015e+07	6.12281e+06	6.95495e+06
neg-M663T518	662.552	8.62733	lipidblast::Cer[NS] 40:3; Cer[NS](d18:1/22:2); [M+FA-H]-	662.571	[M+FA-H]-	617.666	699.116	636.364	49.50459:0 49.50492:0 49.50525:0 49.50558:0 51.1453:0 51.14565:0 51.14599:0 51.14634:0 51.14669:1817 51.14703:2795 51.14738:2879 51.14773:2055 51.14808:919 51.14869:0 51.14904:0 51.14939:0 51.14973:0 66.01357:0 66.01407:0 66.01458:0 66.01509:0 66.01559:1276 66.01611:2325 66.01662:2804 66.01712:2421 66.01763:1452 66.01814:0 66.01865:0 66.01917:0 66.01967:0 67.80769:0 67.80822:0 67.80875:0 67.80928…	Cer[NS] 40:3; Cer[NS](d18:1/22:2)	C40H75NO3	Lipids and lipid-like molecules	Sphingolipids	-	C00195	-	497408	451829	804933	611515	525573	786679	557097	535807	700744	430602	675720	490786	385182	674838	657051	647339	606750	540767	594048	1.91194e+06	423327	910648	2.62314e+06	673407	504757	1.03402e+06	1.62339e+06	1.16644e+06	1.09124e+06	1.02934e+06	611050	902037	985593
neg-M663T521	662.572	8.67986	lipidblast::Cer[NS] 40:3; Cer[NS](d18:1/22:2); [M+FA-H]-	662.571	[M+FA-H]-	617.666	699.116	636.364	49.50459:0 49.50492:0 49.50525:0 49.50558:0 51.1453:0 51.14565:0 51.14599:0 51.14634:0 51.14669:1817 51.14703:2795 51.14738:2879 51.14773:2055 51.14808:919 51.14869:0 51.14904:0 51.14939:0 51.14973:0 66.01357:0 66.01407:0 66.01458:0 66.01509:0 66.01559:1276 66.01611:2325 66.01662:2804 66.01712:2421 66.01763:1452 66.01814:0 66.01865:0 66.01917:0 66.01967:0 67.80769:0 67.80822:0 67.80875:0 67.80928…	Cer[NS] 40:3; Cer[NS](d18:1/22:2)	C40H75NO3	Lipids and lipid-like molecules	Sphingolipids	-	C00195	-	1.20703e+06	1.23225e+06	1.21567e+06	1.1967e+06	1.3026e+06	1.24579e+06	1.20239e+06	1.24465e+06	1.34201e+06	1.13027e+06	1.20299e+06	1.26386e+06	1.21697e+06	1.25818e+06	1.24893e+06	1.20209e+06	1.25573e+06	1.23494e+06	1.21429e+06	2.78729e+06	1.2028e+06	845054	2.95666e+06	2.00629e+06	1.24774e+06	2.34687e+06	2.82975e+06	1.09071e+06	2.36301e+06	675190	1.7403e+06	1.85769e+06	1.74928e+06
neg-M665T546	664.588	9.09557	lipidblast::Cer[NS] 40:2; Cer[NS](d18:2/22:0); [M+FA-H]-	664.589	[M+FA-H]-	672.005	921.594	1000	49.50484:0 49.50517:0 49.5055:0 49.50583:0 62.46925:0 62.46972:0 62.47018:0 62.47065:0 62.47112:1762 62.47159:2897 62.47205:3375 62.47252:2867 62.47299:1688 62.4735:0 62.47397:0 62.47444:0 62.47491:0 68.72773:0 68.72827:0 68.72881:0 68.72935:0 68.72989:0 68.73043:0 68.73097:0 68.73151:0 68.73206:0 68.7326:0 68.73313:0 68.73367:0 68.73421:0 68.73476:0 68.7353:0 68.73584:0 68.73637:0 68.73707:0 68.…	Cer[NS] 40:2; Cer[NS](d18:2/22:0)	C40H77NO3	Lipids and lipid-like molecules	Sphingolipids	-	C00195	LMSP02010029	2.67143e+07	2.82528e+07	2.75614e+07	2.6841e+07	2.8737e+07	2.82955e+07	2.67557e+07	2.83213e+07	2.82492e+07	2.6914e+07	2.75385e+07	2.76644e+07	2.71628e+07	2.82942e+07	2.76696e+07	2.78557e+07	2.76126e+07	2.70557e+07	2.80458e+07	3.66941e+07	5.04718e+07	2.50559e+07	5.32305e+07	2.46784e+07	2.37664e+07	6.32433e+07	3.22537e+07	3.50556e+07	3.92392e+07	2.83107e+07	3.53345e+07	2.40827e+07	2.79014e+07
neg-M667T546	666.595	9.09656	lipidblast::Cer[NDS] 40:1; Cer[NDS](d16:0/24:1); [M+FA-H]-	666.604	[M+FA-H]-	633.569	829.619	700	49.50482:0 49.50515:0 49.50548:0 49.50581:0 60.29649:0 60.29694:0 60.29738:0 60.29782:0 60.29827:1606 60.29871:2502 60.29916:2761 60.2996:2239 60.30005:1274 60.30054:0 60.30098:0 60.30143:0 60.30187:0 68.20444:0 68.20498:0 68.20551:0 68.20605:0 68.20658:1183 68.20712:2339 68.20765:3052 68.20818:2839 68.20872:1837 68.20933:0 68.20986:0 68.2104:0 68.21093:0 74.66875:0 74.66936:0 74.66997:0 74.67059…	Cer[NDS] 40:1; Cer[NDS](d16:0/24:1)	C40H79NO3	Lipids and lipid-like molecules	Sphingolipids	-	C12126	-	4.31971e+06	4.65021e+06	4.50494e+06	4.50256e+06	4.51876e+06	4.68019e+06	4.35475e+06	4.66472e+06	4.5251e+06	4.44991e+06	4.50647e+06	4.46728e+06	4.46358e+06	4.52026e+06	4.58491e+06	4.59083e+06	4.56332e+06	4.39059e+06	4.51548e+06	6.98387e+06	8.18281e+06	3.16471e+06	7.5308e+06	141893	3.74318e+06	86732.8	6.22087e+06	5.08946e+06	6.05248e+06	3.72001e+06	5.64514e+06	3.57032e+06	3.91157e+06
neg-M667T568_1	666.603	9.4629	lipidblast::Cer[NS] 40:1; Cer[NS](d18:1/22:0); [M+FA-H]-	666.604	[M+FA-H]-	699.95	912.13	1000	49.50483:0 49.50516:0 49.50549:0 49.50582:0 61.96289:0 61.96336:0 61.96382:0 61.96428:0 61.96475:2541 61.96521:4720 61.96567:5875 61.96613:5248 61.9666:3305 61.96712:0 61.96759:0 61.96805:0 61.96851:0 68.95089:0 68.95143:0 68.95198:0 68.95252:0 68.95306:0 68.95361:0 68.95415:0 68.95469:0 68.95524:0 68.95578:0 68.95632:0 68.95686:0 68.95741:0 68.95795:0 68.9585:0 68.95904:0 68.95958:0 68.96012:0 6…	Cer[NS] 40:1; Cer[NS](d18:1/22:0)	C40H79NO3	Lipids and lipid-like molecules	Sphingolipids	HMDB04952	C00195	LMSP02010008	1.01825e+08	1.03894e+08	1.00474e+08	1.0251e+08	1.08035e+08	1.03107e+08	1.02247e+08	1.0364e+08	1.03236e+08	1.02196e+08	1.05839e+08	1.00729e+08	1.03646e+08	1.03724e+08	1.03115e+08	1.0314e+08	1.02599e+08	1.02641e+08	1.04264e+08	1.96272e+08	1.5063e+08	1.00825e+08	2.26148e+08	9.95037e+07	6.25818e+07	2.37134e+08	1.45374e+08	1.46344e+08	1.83289e+08	1.11185e+08	1.25476e+08	1.01179e+08	1.63941e+08
neg-M669T568	668.61	9.46229	lipidblast::Cer[NDS] 40:0; Cer[NDS](d18:0/22:0); [M+FA-H]-	668.62	[M+FA-H]-	639.105	880.917	1000	49.50458:0 49.50491:0 49.50524:0 49.50557:0 50.96712:0 50.96746:0 50.96781:0 50.96815:0 50.9685:993 50.96885:2104 50.96919:2951 50.96953:2980 50.96988:2131 50.97022:935 50.97089:0 50.97123:0 50.97158:0 50.97192:0 69.17623:0 69.17678:0 69.17732:0 69.17787:0 69.17841:0 69.17896:0 69.17951:0 69.18005:0 69.1806:0 69.18114:0 69.18169:0 69.18224:0 69.18279:0 69.18333:0 69.18388:0 69.18443:0 69.18498:0 …	Cer[NDS] 40:0; Cer[NDS](d18:0/22:0)	C40H81NO3	Lipids and lipid-like molecules	Sphingolipids	HMDB11765	C12126	LMSP02020010;LMSP02020032	1.09318e+07	1.13417e+07	1.14103e+07	1.11301e+07	1.24222e+07	1.16563e+07	1.14409e+07	1.13956e+07	1.11227e+07	1.1584e+07	2.29386e+07	1.006e+07	1.05467e+07	1.10299e+07	1.18106e+07	1.15839e+07	1.1354e+07	1.1374e+07	1.13386e+07	3.79752e+07	1.68254e+07	1.13252e+07	2.55704e+07	1.06499e+07	7.21107e+06	2.67038e+07	1.68762e+07	1.50826e+07	1.82681e+07	1.13707e+07	1.35448e+07	1.09075e+07	1.75154e+07
neg-M669T577	668.62	9.61297	lipidblast::Cer[NDS] 40:0; Cer[NDS](d18:0/22:0); [M+FA-H]-	668.62	[M+FA-H]-	639.105	880.917	1000	49.50458:0 49.50491:0 49.50524:0 49.50557:0 50.96712:0 50.96746:0 50.96781:0 50.96815:0 50.9685:993 50.96885:2104 50.96919:2951 50.96953:2980 50.96988:2131 50.97022:935 50.97089:0 50.97123:0 50.97158:0 50.97192:0 69.17623:0 69.17678:0 69.17732:0 69.17787:0 69.17841:0 69.17896:0 69.17951:0 69.18005:0 69.1806:0 69.18114:0 69.18169:0 69.18224:0 69.18279:0 69.18333:0 69.18388:0 69.18443:0 69.18498:0 …	Cer[NDS] 40:0; Cer[NDS](d18:0/22:0)	C40H81NO3	Lipids and lipid-like molecules	Sphingolipids	HMDB11765	C12126	LMSP02020010;LMSP02020032	1.01448e+07	1.01217e+07	9.49312e+06	1.03005e+07	1.04769e+07	9.82636e+06	1.03035e+07	9.89797e+06	1.03115e+07	1.00765e+07	1.03805e+07	9.50544e+06	1.01184e+07	1.01869e+07	1.00918e+07	1.02491e+07	1.02502e+07	9.95498e+06	9.93912e+06	1.45697e+07	8.48741e+06	5.21665e+06	9.27777e+06	2.17436e+07	3.72329e+06	3.55184e+07	1.20024e+07	1.05981e+07	8.2871e+06	4.94186e+06	1.43653e+07	6.23922e+06	7.83221e+06
neg-M671T558	670.573	9.2945	lipidblast::Cer[BDS] 39:0; Cer[BDS](d23:0/16:0); [M+FA-H]-	670.597	[M+FA-H]-	530.846	564.718	500	49.50481:0 49.50514:0 49.50547:0 49.5058:0 58.76813:0 58.76855:0 58.76898:0 58.76941:0 58.76984:1533 58.77026:2456 58.77069:2752 58.77112:2260 58.77155:1285 58.77201:0 58.77243:0 58.77286:0 58.77329:0 64.24524:0 64.24573:0 64.24622:0 64.24671:0 64.2472:1263 64.24769:2318 64.24818:2777 64.24866:2331 64.24915:1286 64.24969:0 64.25018:0 64.25066:0 64.25115:0 67.62119:0 67.62172:0 67.62225:0 67.62277…	Cer[BDS] 39:0; Cer[BDS](d23:0/16:0)	C39H79NO4	Lipids and lipid-like molecules	Sphingolipids	-	-	-	1.72908e+06	1.84446e+06	1.77824e+06	1.75063e+06	1.85727e+06	1.77822e+06	1.81662e+06	1.75006e+06	1.78228e+06	1.78251e+06	1.76215e+06	1.761e+06	1.78079e+06	1.93319e+06	1.75805e+06	1.75679e+06	1.72913e+06	1.81701e+06	1.80492e+06	2.17859e+06	3.74972e+06	2.11601e+06	3.3479e+06	1.18365e+06	1.28695e+06	2.80021e+06	2.24785e+06	2.61878e+06	2.46549e+06	2.08458e+06	2.03313e+06	1.72889e+06	1.57999e+06
neg-M671T546	670.598	9.09768	lipidblast::Cer[BDS] 39:0; Cer[BDS](d23:0/16:0); [M+FA-H]-	670.597	[M+FA-H]-	530.846	564.718	500	49.50481:0 49.50514:0 49.50547:0 49.5058:0 58.76813:0 58.76855:0 58.76898:0 58.76941:0 58.76984:1533 58.77026:2456 58.77069:2752 58.77112:2260 58.77155:1285 58.77201:0 58.77243:0 58.77286:0 58.77329:0 64.24524:0 64.24573:0 64.24622:0 64.24671:0 64.2472:1263 64.24769:2318 64.24818:2777 64.24866:2331 64.24915:1286 64.24969:0 64.25018:0 64.25066:0 64.25115:0 67.62119:0 67.62172:0 67.62225:0 67.62277…	Cer[BDS] 39:0; Cer[BDS](d23:0/16:0)	C39H79NO4	Lipids and lipid-like molecules	Sphingolipids	-	-	-	929217	1.0928e+06	1.00294e+06	1.00192e+06	1.08874e+06	1.04198e+06	1.01345e+06	1.07519e+06	1.01329e+06	971398	1.0346e+06	1.0284e+06	1.0445e+06	978473	1.07393e+06	1.0058e+06	1.02598e+06	1.02374e+06	1.02461e+06	1.24693e+06	1.87991e+06	864707	913723	2.89984e+06	821458	2.79686e+06	1.42805e+06	1.55143e+06	1.47292e+06	802529	1.37593e+06	772369	1.11229e+06
neg-M675T506	674.511	8.438	lipidblast::Plasmenyl-PE 32:0; PE(P-16:0/16:0); [M-H]-	674.512	[M-H]-	702.966	901.693	1000	49.50483:0 49.50516:0 49.50549:0 49.50582:0 61.86864:0 61.86911:0 61.86957:0 61.87003:0 61.87049:1164 61.87095:2198 61.87141:2724 61.87188:2379 61.87234:1371 61.87288:0 61.87334:0 61.8738:0 61.87426:0 74.94174:0 74.94235:0 74.94297:0 74.94358:0 74.9442:0 74.94482:0 74.94543:0 74.94604:0 74.94666:0 74.94727:0 74.94789:0 74.94851:0 74.94912:0 74.94974:0 74.95036:0 74.95097:0 74.95161:0 74.95223:0 7…	Plasmenyl-PE 32:0; PE(P-16:0/16:0)	C37H74NO7P	Lipids and lipid-like molecules	Glycerophospholipids	-	C04756	LMGP02030013	760802	723267	863805	723633	752539	714911	750050	689153	687452	838811	783222	716039	696656	695584	789550	717190	848269	713614	753673	2.93389e+06	1.34534e+06	580387	457813	1.17492e+06	1.02894e+06	1.20238e+06	517609	776949	769220	576430	911090	733549	973419
neg-M679T558	678.603	9.29881	lipidblast::Cer[NS] 41:2; Cer[NS](d18:2/23:0); [M+FA-H]-	678.605	[M+FA-H]-	678.206	912.204	1000	49.5046:0 49.50493:0 49.50526:0 49.50559:0 51.54796:0 51.54831:0 51.54866:0 51.54902:0 51.54937:1311 51.54972:2392 51.55007:2901 51.55042:2485 51.55077:1430 51.55113:0 51.55148:0 51.55183:0 51.55218:0 51.79453:0 51.79488:0 51.79524:0 51.79559:0 51.79594:1763 51.7963:2642 51.79665:2845 51.797:2274 51.79736:1279 51.79799:0 51.79834:0 51.7987:0 51.79905:0 70.285:0 70.28555:0 70.28611:0 70.28667:0 70…	Cer[NS] 41:2; Cer[NS](d18:2/23:0)	C41H79NO3	Lipids and lipid-like molecules	Sphingolipids	-	C00195	LMSP02010030	1.75316e+07	1.75948e+07	1.75818e+07	1.78066e+07	1.85306e+07	1.82883e+07	1.74997e+07	1.76836e+07	1.84354e+07	1.75461e+07	1.7866e+07	1.7532e+07	1.73619e+07	1.87442e+07	1.76031e+07	1.79805e+07	1.79193e+07	1.73669e+07	1.80698e+07	2.46129e+07	4.20928e+07	1.76067e+07	3.1231e+07	1.46109e+07	1.27171e+07	3.68315e+07	2.06069e+07	2.40245e+07	2.8535e+07	1.73225e+07	2.4334e+07	1.58744e+07	1.79511e+07
neg-M681T579_1	680.619	9.65651	lipidblast::Cer[NS] 41:1; Cer[NS](d18:1/23:0); [M+FA-H]-	680.617	[M+FA-H]-	680.905	904.231	1000	49.50457:0 49.5049:0 49.50523:0 49.50556:0 50.56339:0 50.56373:0 50.56407:0 50.56441:0 50.56475:3468 50.56509:6779 50.56543:8088 50.56578:6527 50.56612:3298 50.56673:0 50.56708:0 50.56742:0 50.56776:0 62.50204:0 62.50251:0 62.50297:0 62.50344:0 62.50391:5108 62.50438:9087 62.50485:10600 62.50532:8487 62.50578:4229 62.50626:0 62.50673:0 62.50719:0 62.50766:0 65.69679:0 65.6973:0 65.69781:0 65.6983…	Cer[NS] 41:1; Cer[NS](d18:1/23:0)	C41H81NO3	Lipids and lipid-like molecules	Sphingolipids	-	C00195	LMSP02010021	6.55983e+07	6.53692e+07	6.67939e+07	6.57789e+07	7.00447e+07	6.66309e+07	6.70654e+07	6.53087e+07	6.6842e+07	6.62604e+07	6.9285e+07	6.42237e+07	6.66645e+07	6.70703e+07	6.75009e+07	6.49638e+07	7.11758e+07	6.45757e+07	6.52325e+07	1.18965e+08	1.14326e+08	6.05554e+07	1.18826e+08	5.79942e+07	3.69649e+07	1.31193e+08	8.57254e+07	8.81006e+07	1.06017e+08	6.53106e+07	9.82729e+07	6.13922e+07	7.89073e+07
neg-M683T566	682.59	9.44048	lipidblast::Cer[AS] 40:1; Cer[AS](d18:1/22:0); [M+FA-H]-	682.591	[M+FA-H]-	694.293	773.511	428.571	49.50457:0 49.50491:0 49.50524:0 49.50557:0 50.65216:0 50.65251:0 50.65285:0 50.65319:0 50.65353:1511 50.65387:2511 50.65422:2899 50.65456:2383 50.6549:1287 50.65557:0 50.65592:0 50.65626:0 50.6566:0 69.28496:0 69.2855:0 69.28605:0 69.2866:0 69.28714:1816 69.28769:2832 69.28824:3165 69.28878:2656 69.28933:1633 69.28987:0 69.29042:0 69.29096:0 69.29151:0 70.7325:0 70.73306:0 70.73362:0 70.73418:0 …	Cer[AS] 40:1; Cer[AS](d18:1/22:0)	C40H79NO4	Lipids and lipid-like molecules	Sphingolipids	-	-	-	4.19023e+07	4.28393e+07	4.13958e+07	4.14294e+07	4.31523e+07	4.23479e+07	4.20678e+07	4.20649e+07	4.18857e+07	4.25715e+07	4.20312e+07	4.22138e+07	4.16656e+07	4.28755e+07	4.17068e+07	4.21166e+07	4.26813e+07	4.21488e+07	4.17223e+07	6.33343e+07	5.96608e+07	4.34378e+07	8.04605e+07	4.40835e+07	4.82281e+07	6.48382e+07	6.44874e+07	5.05207e+07	6.85572e+07	4.71528e+07	3.62006e+07	4.23284e+07	4.72255e+07
neg-M683T580	682.626	9.66362	lipidblast::Cer[NDS] 41:0; Cer[NDS](d18:0/23:0); [M+FA-H]-	682.635	[M+FA-H]-	643.337	918.007	1000	49.50465:0 49.50497:0 49.50531:0 49.50564:0 53.17216:0 53.17252:0 53.17289:0 53.17326:0 53.17363:1647 53.174:2431 53.17436:2762 53.17473:2358 53.1751:1382 53.17547:0 53.17584:0 53.17621:0 53.17657:0 53.35427:0 53.35464:0 53.35501:0 53.35538:0 53.35575:2016 53.35612:2927 53.35648:3098 53.35685:2386 53.35722:1206 53.35769:0 53.35806:0 53.35843:0 53.35879:0 56.3306:0 56.331:0 56.3314:0 56.3318:0 56.…	Cer[NDS] 41:0; Cer[NDS](d18:0/23:0)	C41H83NO3	Lipids and lipid-like molecules	Sphingolipids	-	C12126	-	7.80251e+06	8.48049e+06	7.87827e+06	7.84993e+06	8.77795e+06	8.3383e+06	1.31597e+07	7.42448e+06	7.55988e+06	8.97428e+06	8.0463e+06	1.11318e+07	1.192e+07	7.60595e+06	7.45795e+06	7.06252e+06	7.77847e+06	7.16396e+06	1.17659e+07	1.45178e+07	1.82247e+07	7.33912e+06	1.80359e+07	1.02294e+07	6.23413e+06	1.57939e+07	1.00565e+07	1.31983e+07	1.10134e+07	6.85902e+06	1.0894e+07	6.4067e+06	8.27082e+06
neg-M685T555	684.614	9.25093	lipidblast::Cer[NP] 40:0; Cer[NP](t18:0/22:0); [M+FA-H]-	684.613	[M+FA-H]-	709.714	934.158	923.077	49.50463:0 49.50496:0 49.50529:0 49.50562:0 52.25896:0 52.25932:0 52.25967:0 52.26003:0 52.26039:1299 52.26075:2389 52.26111:2928 52.26147:2551 52.26183:1513 52.26246:0 52.26282:0 52.26318:0 52.26354:0 70.95303:0 70.9536:0 70.95416:0 70.95473:0 70.9553:0 70.95586:0 70.95644:0 70.957:0 70.95757:0 70.95814:0 70.9587:0 70.95927:0 70.95983:0 70.9604:0 70.96097:0 70.96153:0 70.96222:0 70.96278:0 70.96…	Cer[NP] 40:0; Cer[NP](t18:0/22:0)	C40H81NO4	Lipids and lipid-like molecules	Sphingolipids	-	C12145	LMSP02030008	4.67256e+06	4.77245e+06	4.70146e+06	4.44612e+06	4.86561e+06	4.72817e+06	4.67083e+06	4.67216e+06	4.6994e+06	4.68512e+06	4.78425e+06	4.57252e+06	4.72117e+06	4.70635e+06	4.70531e+06	4.68626e+06	4.61474e+06	4.75177e+06	4.70266e+06	5.90055e+06	8.05575e+06	3.42874e+06	5.12399e+06	4.85256e+06	2.7664e+06	8.1928e+06	4.29447e+06	5.47081e+06	5.24641e+06	3.69052e+06	5.47865e+06	4.22794e+06	5.72678e+06
neg-M688T443	688.491	7.38323	lipidblast::PE 32:1; PE(16:0/16:1); [M-H]-	688.491	[M-H]-	834.552	877.305	625	49.5047:0 49.50503:0 49.50536:0 49.5057:0 55.02732:0 55.02771:0 55.0281:0 55.02849:0 55.02887:1494 55.02926:2422 55.02965:2764 55.03003:2337 55.03042:1435 55.03094:0 55.03132:0 55.03171:0 55.0321:0 59.21587:0 59.2163:0 59.21673:0 59.21716:0 59.21759:1996 59.21803:3053 59.21846:3302 59.21889:2484 59.21933:1158 59.21982:0 59.22025:0 59.22068:0 59.22112:0 67.241:0 67.24153:0 67.24205:0 67.24258:0 67…	PE 32:1; PE(16:0/16:1)	C37H72NO8P	Lipids and lipid-like molecules	Glycerophospholipids	-	C00350	LMGP02011228;LMGP02010520	1.12765e+06	1.1636e+06	1.04801e+06	1.00707e+06	1.21573e+06	1.207e+06	1.12803e+06	1.06184e+06	1.14202e+06	1.14516e+06	1.06238e+06	1.11817e+06	1.13653e+06	1.12221e+06	1.13681e+06	1.1519e+06	1.04133e+06	1.12787e+06	1.15455e+06	517509	1.10815e+06	646032	708546	9.75774e+06	309536	5.57276e+06	5.00334e+06	1.19243e+06	2.39258e+06	737969	765744	1.12492e+06	383559
neg-M689T523	688.588	8.72207	lipidblast::Cer[NS] 42:4; Cer[NS](d18:2/24:2); [M+FA-H]-	688.588	[M+FA-H]-	628.961	773	818.182	49.50468:0 49.50501:0 49.50534:0 49.50568:0 54.25248:0 54.25286:0 54.25324:0 54.25362:0 54.254:1022 54.25438:1498 54.25475:1590 54.25513:1198 54.25551:560 54.25602:0 54.25639:0 54.25677:0 54.25715:0 59.69144:0 59.69188:0 59.69232:0 59.69276:0 59.69319:1012 59.69363:1560 59.69407:1685 59.6945:1294 59.69494:662 59.69544:0 59.69588:0 59.69631:0 59.69675:0 64.61309:0 64.61358:0 64.61407:0 64.61456:0 …	Cer[NS] 42:4; Cer[NS](d18:2/24:2)	C42H77NO3	Lipids and lipid-like molecules	Sphingolipids	-	C00195	-	2.39974e+06	2.51417e+06	2.55306e+06	2.46407e+06	2.63202e+06	2.62125e+06	2.38694e+06	2.57688e+06	2.71624e+06	2.38064e+06	2.54596e+06	2.49682e+06	2.31743e+06	2.63769e+06	2.56414e+06	2.63179e+06	2.49523e+06	2.43767e+06	2.53822e+06	5.30258e+06	3.46955e+06	2.17087e+06	4.69303e+06	3.60679e+06	1.74163e+06	6.56671e+06	4.0387e+06	2.37486e+06	4.1254e+06	1.94738e+06	3.54589e+06	4.93676e+06	3.79855e+06
neg-M691T545	690.603	9.07528	lipidblast::Cer[NS] 42:3; Cer[NS](d18:2/24:1); [M+FA-H]-	690.602	[M+FA-H]-	672.591	898.299	1000	49.50458:0 49.50491:0 49.50524:0 49.50557:0 51.01616:0 51.0165:0 51.01685:0 51.01719:0 51.01754:1504 51.01788:2780 51.01823:3464 51.01857:2915 51.01892:1444 51.01926:0 51.01961:0 51.01995:0 51.0203:0 51.03378:0 51.03413:0 51.03447:0 51.03482:0 51.03516:2359 51.03551:3661 51.03586:3878 51.0362:2798 51.03655:1186 51.0369:0 51.03724:0 51.03759:0 51.03793:0 51.03828:0 51.03862:0 51.03897:0 51.03931:0…	Cer[NS] 42:3; Cer[NS](d18:2/24:1)	C42H79NO3	Lipids and lipid-like molecules	Sphingolipids	-	C00195	-	4.1804e+07	4.53729e+07	4.34249e+07	4.28224e+07	4.44619e+07	4.45668e+07	4.21406e+07	4.47367e+07	4.47247e+07	4.25447e+07	4.33262e+07	4.39167e+07	4.25865e+07	4.42702e+07	4.3935e+07	4.40963e+07	4.35537e+07	4.3124e+07	4.37313e+07	9.51356e+07	5.7188e+07	3.22185e+07	8.12309e+07	5.61901e+07	4.67736e+07	9.42237e+07	7.42511e+07	4.30006e+07	9.04219e+07	3.68067e+07	4.4037e+07	5.64079e+07	6.06579e+07
neg-M692T232_1	691.502	3.86155	lipidblast::SM 30:1; SM(d16:1/14:0); [M+FA-H]-	691.503	[M+FA-H]-	631.16	894.193	1000	49.50457:0 49.5049:0 49.50523:0 49.50556:0 50.6501:0 50.65045:0 50.65079:0 50.65113:0 50.65147:1219 50.65181:2251 50.65216:2790 50.6525:2477 50.65284:1507 50.65334:0 50.65368:0 50.65402:0 50.65436:0 55.76949:0 55.76988:0 55.77028:0 55.77067:0 55.77106:1285 55.77146:2308 55.77185:2687 55.77225:2146 55.77264:1083 55.77319:0 55.77359:0 55.77398:0 55.77438:0 70.16165:0 70.16221:0 70.16277:0 70.16332:…	SM 30:1; SM(d16:1/14:0)	C35H71N2O6P	Lipids and lipid-like molecules	Sphingolipids	-	C00550	-	2.14155e+06	2.15039e+06	2.21973e+06	2.25936e+06	2.31271e+06	2.21822e+06	2.18373e+06	2.2416e+06	2.15324e+06	2.27072e+06	2.18605e+06	2.20815e+06	2.22602e+06	2.23058e+06	2.20419e+06	2.1588e+06	2.28705e+06	2.22649e+06	2.16449e+06	1.01062e+06	4.31609e+06	2.10231e+06	1.4586e+06	3.31726e+06	1.79211e+06	1.95419e+06	1.62392e+06	2.21661e+06	2.11394e+06	1.0628e+06	2.70782e+06	1.57772e+06	944520
neg-M693T544	692.609	9.07172	lipidblast::Cer[NDS] 42:2; Cer[NDS](d18:0/24:2); [M+FA-H]-	692.62	[M+FA-H]-	674.139	881.532	800	49.50465:0 49.50497:0 49.50531:0 49.50563:0 53.13981:0 53.14018:0 53.14055:0 53.14091:0 53.14128:1175 53.14165:2266 53.14202:2795 53.14238:2416 53.14275:1418 53.14314:0 53.1435:0 53.14387:0 53.14424:0 53.60239:0 53.60276:0 53.60313:0 53.6035:0 53.60388:1256 53.60425:2255 53.60462:2714 53.60499:2286 53.60537:1266 53.60593:0 53.6063:0 53.60667:0 53.60704:0 62.65885:0 62.65932:0 62.65979:0 62.66026:…	Cer[NDS] 42:2; Cer[NDS](d18:0/24:2)	C42H81NO3	Lipids and lipid-like molecules	Sphingolipids	-	C12126	-	5.20106e+06	5.4891e+06	5.53464e+06	5.08564e+06	5.48895e+06	5.35451e+06	5.32708e+06	5.37637e+06	5.3575e+06	5.34473e+06	5.34873e+06	5.37358e+06	5.33638e+06	5.3649e+06	5.35132e+06	5.35133e+06	5.41101e+06	5.3049e+06	5.35251e+06	1.11202e+07	6.81513e+06	4.07986e+06	1.03513e+07	7.57277e+06	7.50167e+06	1.17781e+07	9.38762e+06	5.07505e+06	1.12809e+07	4.42723e+06	5.20121e+06	6.91749e+06	7.50858e+06
neg-M693T566_1	692.618	9.43443	lipidblast::Cer[NS] 42:2; Cer[NS](d18:2/24:0); [M+FA-H]-	692.619	[M+FA-H]-	646.54	914.016	1000	49.50485:0 49.50518:0 49.50552:0 49.50584:0 62.88571:0 62.88618:0 62.88665:0 62.88713:0 62.8876:2997 62.88807:5714 62.88855:7094 62.88902:6015 62.88949:3156 62.89001:0 62.89049:0 62.89096:0 62.89143:0 69.3972:0 69.39775:0 69.3983:0 69.39885:0 69.39939:3548 69.39994:6187 69.40049:7592 69.40104:6812 69.40159:4225 69.40215:0 69.4027:0 69.40325:0 69.4038:0 71.84151:0 71.84209:0 71.84267:0 71.84325:0 …	Cer[NS] 42:2; Cer[NS](d18:2/24:0)	C42H81NO3	Lipids and lipid-like molecules	Sphingolipids	-	C00195	-	1.85105e+08	1.80031e+08	1.80592e+08	1.85338e+08	1.91396e+08	1.83645e+08	1.8387e+08	1.83057e+08	1.86451e+08	1.81564e+08	1.86882e+08	1.8378e+08	1.81954e+08	1.86319e+08	1.84341e+08	1.83351e+08	1.85398e+08	1.82838e+08	1.8477e+08	3.85844e+08	2.63804e+08	1.54581e+08	4.04673e+08	2.50054e+08	2.08663e+08	4.18848e+08	3.14156e+08	2.02783e+08	3.95541e+08	1.66527e+08	1.79965e+08	1.62932e+08	2.54826e+08
neg-M695T566	694.625	9.43454	lipidblast::Cer[NDS] 42:1; Cer[NDS](d18:0/24:1); [M+FA-H]-	694.633	[M+FA-H]-	639.048	917.319	1000	49.50462:0 49.50496:0 49.50529:0 49.50562:0 52.51859:0 52.51895:0 52.51931:0 52.51967:0 52.52003:1423 52.52039:2362 52.52075:2865 52.52111:2611 52.52147:1713 52.52207:0 52.52243:0 52.52279:0 52.52315:0 67.69186:0 67.69239:0 67.69292:0 67.69345:0 67.69398:1426 67.6945:2621 67.69504:3137 67.69556:2611 67.69609:1412 67.69669:0 67.69722:0 67.69775:0 67.69827:0 72.06552:0 72.0661:0 72.06668:0 72.06726…	Cer[NDS] 42:1; Cer[NDS](d18:0/24:1)	C42H83NO3	Lipids and lipid-like molecules	Sphingolipids	HMDB11769	C12126	LMSP02020011	2.30722e+07	2.26072e+07	2.42588e+07	2.51178e+07	2.5999e+07	2.50424e+07	2.4373e+07	2.30737e+07	2.29563e+07	3.77828e+07	2.40441e+07	2.20464e+07	2.24298e+07	2.39621e+07	2.51223e+07	2.42307e+07	2.45171e+07	2.51541e+07	2.38959e+07	5.32539e+07	4.62859e+07	2.06255e+07	5.42208e+07	9.63852e+07	2.83874e+07	4.96242e+07	4.19865e+07	2.64715e+07	5.17463e+07	2.27011e+07	4.62294e+07	2.13882e+07	3.36608e+07
neg-M695T591_1	694.634	9.84202	lipidblast::Cer[NS] 42:1; Cer[NS](d18:1/24:0); [M+FA-H]-	694.635	[M+FA-H]-	668.499	914.644	1000	49.50475:0 49.50508:0 49.50541:0 49.50574:0 56.44987:0 56.45027:0 56.45067:0 56.45107:0 56.45148:5531 56.45188:9650 56.45228:11254 56.45268:9303 56.45309:5162 56.45356:0 56.45397:0 56.45437:0 56.45477:0 59.01629:0 59.01672:0 59.01715:0 59.01758:0 59.01801:4801 59.01844:9343 59.01887:11860 59.0193:10505 59.01973:6126 59.02021:0 59.02065:0 59.02108:0 59.02151:0 65.10548:0 65.10597:0 65.10647:0 65.1…	Cer[NS] 42:1; Cer[NS](d18:1/24:0)	C42H83NO3	Lipids and lipid-like molecules	Sphingolipids	HMDB04956	C00195	LMSP02010012	2.31995e+08	2.35309e+08	2.54669e+08	2.37308e+08	2.35549e+08	2.44454e+08	2.34756e+08	2.42333e+08	2.33785e+08	2.43325e+08	2.41239e+08	2.35246e+08	2.37939e+08	2.43689e+08	2.39145e+08	2.32575e+08	2.66099e+08	2.2341e+08	2.34658e+08	4.20356e+08	3.67252e+08	2.06105e+08	4.14234e+08	2.38686e+08	1.44683e+08	4.83338e+08	2.60817e+08	2.58285e+08	2.71161e+08	2.58869e+08	2.33973e+08	1.78546e+08	2.66282e+08
neg-M696T440	696.496	7.33088	lipidblast::Plasmenyl-PE 34:3; PE(P-16:0/18:3); [M-H]-	696.496	[M-H]-	744.903	911.951	1000	49.50465:0 49.50498:0 49.50531:0 49.50564:0 52.99903:0 52.9994:0 52.99976:0 53.00013:0 53.0005:1317 53.00086:2448 53.00122:2948 53.00159:2457 53.00196:1347 53.00238:0 53.00275:0 53.00311:0 53.00348:0 54.85277:0 54.85316:0 54.85354:0 54.85393:0 54.85431:1269 54.8547:2210 54.85508:2728 54.85547:2463 54.85585:1549 54.85644:0 54.85683:0 54.85721:0 54.8576:0 67.56797:0 67.5685:0 67.56902:0 67.56955:0 …	Plasmenyl-PE 34:3; PE(P-16:0/18:3)	C39H72NO7P	Lipids and lipid-like molecules	Glycerophospholipids	-	C04756	LMGP02030019;LMGP02030020	415437	438390	315454	561012	461970	420409	410962	396962	346304	510339	401083	382199	478681	409277	392069	338366	479362	436775	459161	364565	687081	135046	115376	496080	214772	520172	43792.7	62678.7	238986	139036	330987	29825.3	279094
neg-M697T531	696.597	8.84182	lipidblast::Cer[BDS] 41:1; Cer[BDS](d21:0/20:1); [M+FA-H]-	696.614	[M+FA-H]-	522.214	580.919	500	49.50458:0 49.50491:0 49.50524:0 49.50557:0 50.84244:0 50.84278:0 50.84313:0 50.84347:0 50.84381:696 50.84416:1184 50.8445:1323 50.84485:1024 50.84519:516 50.84554:0 50.84589:0 50.84623:0 50.84658:0 51.13455:0 51.1349:0 51.13524:0 51.13559:0 51.13594:475 51.13628:1038 51.13663:1443 51.13698:1428 51.13733:1002 51.13767:449 51.13814:0 51.13849:0 51.13884:0 51.13918:0 55.23502:0 55.23541:0 55.2358:0…	Cer[BDS] 41:1; Cer[BDS](d21:0/20:1)	C41H81NO4	Lipids and lipid-like molecules	Sphingolipids	-	-	-	354874	316571	311747	274306	313804	320285	555929	272905	342827	333190	248970	277409	292130	343051	315257	294991	346627	436294	290426	498991	681753	448063	404690	687579	292813	739121	613383	345219	304976	341130	181890	431463	414189
neg-M697T573	696.608	9.54493	lipidblast::Cer[AS] 41:1; Cer[AS](d18:1/23:0); [M+FA-H]-	696.61	[M+FA-H]-	642.031	813.557	642.857	49.50493:0 49.50526:0 49.50559:0 49.50592:0 72.28591:0 72.28649:0 72.28708:0 72.28766:0 72.28825:0 72.28883:0 72.28941:0 72.28999:0 72.29057:0 72.29115:0 72.29174:0 72.29232:0 72.29291:0 72.29349:0 72.29408:0 72.29465:0 72.29523:0 72.29579:0 72.29637:0 72.29696:0 72.29754:0 75.00515:0 75.00576:0 75.00638:0 75.007:0 75.00761:1767 75.00822:3752 75.00884:4875 75.00946:4312 75.01008:2562 75.01069:894…	Cer[AS] 41:1; Cer[AS](d18:1/23:0)	C41H81NO4	Lipids and lipid-like molecules	Sphingolipids	-	-	-	3.50353e+06	3.45586e+06	3.68903e+06	3.89528e+06	3.67341e+06	3.51694e+06	3.24453e+06	3.19968e+06	3.89836e+06	4.19553e+06	3.5453e+06	3.22499e+06	5.14101e+06	3.23776e+06	3.6347e+06	3.37042e+06	3.51103e+06	3.52289e+06	3.59541e+06	7.85104e+06	5.75533e+06	3.8794e+06	7.08051e+06	9.11512e+06	2.94292e+06	6.60177e+06	7.55411e+06	3.26843e+06	4.33397e+06	2.00089e+06	3.91539e+06	2.08643e+06	4.453e+06
neg-M697T543	696.613	9.04993	lipidblast::Cer[BDS] 41:1; Cer[BDS](d21:0/20:1); [M+FA-H]-	696.614	[M+FA-H]-	522.214	580.919	500	49.50458:0 49.50491:0 49.50524:0 49.50557:0 50.84244:0 50.84278:0 50.84313:0 50.84347:0 50.84381:696 50.84416:1184 50.8445:1323 50.84485:1024 50.84519:516 50.84554:0 50.84589:0 50.84623:0 50.84658:0 51.13455:0 51.1349:0 51.13524:0 51.13559:0 51.13594:475 51.13628:1038 51.13663:1443 51.13698:1428 51.13733:1002 51.13767:449 51.13814:0 51.13849:0 51.13884:0 51.13918:0 55.23502:0 55.23541:0 55.2358:0…	Cer[BDS] 41:1; Cer[BDS](d21:0/20:1)	C41H81NO4	Lipids and lipid-like molecules	Sphingolipids	-	-	-	2.30245e+06	2.46959e+06	2.45349e+06	2.31672e+06	2.41603e+06	2.45589e+06	2.36899e+06	2.4564e+06	2.23317e+06	2.34789e+06	2.57215e+06	2.19896e+06	2.03603e+06	2.2742e+06	3.1535e+06	2.29996e+06	2.40863e+06	2.31198e+06	2.33754e+06	2.56851e+06	3.05833e+06	1.1404e+06	2.72075e+06	6.88508e+06	2.22291e+06	4.13651e+06	3.1095e+06	2.18606e+06	2.95099e+06	1.58626e+06	2.4207e+06	1.56829e+06	559407
neg-M697T591	696.64	9.84202	lipidblast::Cer[NDS] 42:0; Cer[NDS](d18:0/24:0); [M+FA-H]-	696.652	[M+FA-H]-	678.689	918.479	1000	49.50464:0 49.50497:0 49.5053:0 49.50563:0 52.89307:0 52.89344:0 52.8938:0 52.89417:0 52.89453:1678 52.8949:2490 52.89526:2806 52.89563:2423 52.89599:1508 52.89642:0 52.89679:0 52.89715:0 52.89751:0 55.05482:0 55.05521:0 55.0556:0 55.05598:0 55.05637:1448 55.05676:2283 55.05714:2647 55.05753:2302 55.05792:1404 55.05845:0 55.05884:0 55.05923:0 55.05962:0 61.21443:0 61.21489:0 61.21534:0 61.21579:0…	Cer[NDS] 42:0; Cer[NDS](d18:0/24:0)	C42H85NO3	Lipids and lipid-like molecules	Sphingolipids	HMDB11768	C12126	LMSP02020012;LMSP02020033	2.88228e+07	2.86502e+07	3.00543e+07	3.95696e+07	2.84299e+07	3.10839e+07	3.00557e+07	3.10769e+07	3.02281e+07	3.17313e+07	2.95155e+07	3.12513e+07	3.18153e+07	3.00193e+07	3.13102e+07	3.03688e+07	2.89311e+07	2.64441e+07	3.80171e+07	5.07463e+07	4.64521e+07	2.69303e+07	5.83635e+07	3.16912e+07	1.70995e+07	6.04687e+07	3.26906e+07	2.8802e+07	2.8364e+07	2.63962e+07	2.99094e+07	1.9793e+07	3.00794e+07
neg-M697T599	696.651	9.9893	lipidblast::Cer[NDS] 42:0; Cer[NDS](d18:0/24:0); [M+FA-H]-	696.652	[M+FA-H]-	678.689	918.479	1000	49.50464:0 49.50497:0 49.5053:0 49.50563:0 52.89307:0 52.89344:0 52.8938:0 52.89417:0 52.89453:1678 52.8949:2490 52.89526:2806 52.89563:2423 52.89599:1508 52.89642:0 52.89679:0 52.89715:0 52.89751:0 55.05482:0 55.05521:0 55.0556:0 55.05598:0 55.05637:1448 55.05676:2283 55.05714:2647 55.05753:2302 55.05792:1404 55.05845:0 55.05884:0 55.05923:0 55.05962:0 61.21443:0 61.21489:0 61.21534:0 61.21579:0…	Cer[NDS] 42:0; Cer[NDS](d18:0/24:0)	C42H85NO3	Lipids and lipid-like molecules	Sphingolipids	HMDB11768	C12126	LMSP02020012;LMSP02020033	1.07289e+07	1.07058e+07	1.07396e+07	1.07106e+07	1.07272e+07	1.07223e+07	1.07223e+07	1.07225e+07	1.07222e+07	1.07225e+07	1.07224e+07	1.07223e+07	1.07224e+07	1.07223e+07	1.07225e+07	1.07224e+07	1.07103e+07	1.07455e+07	1.07113e+07	1.184e+07	9.68311e+06	4.67955e+06	8.8498e+06	2.1322e+07	3.00772e+06	3.10538e+07	1.11639e+07	9.94137e+06	8.93377e+06	5.76397e+06	1.74136e+07	7.68653e+06	6.48351e+06
neg-M699T486	698.511	8.10807	lipidblast::Plasmenyl-PE 34:2; PE(P-16:0/18:2); [M-H]-	698.51	[M-H]-	808.359	904.024	1000	49.50472:0 49.50505:0 49.50538:0 49.50571:0 55.6823:0 55.68269:0 55.68309:0 55.68348:0 55.68388:5929 55.68427:9600 55.68466:10456 55.68506:7926 55.68545:3788 55.68589:0 55.68628:0 55.68667:0 55.68707:0 56.98334:0 56.98375:0 56.98415:0 56.98456:0 56.98497:4301 56.98538:8467 56.98579:10115 56.98619:8114 56.9866:4174 56.98711:0 56.98752:0 56.98793:0 56.98834:0 67.92326:0 67.9238:0 67.92433:0 67.9248…	Plasmenyl-PE 34:2; PE(P-16:0/18:2)	C39H74NO7P	Lipids and lipid-like molecules	Glycerophospholipids	-	C04756	LMGP02030094	5.59494e+07	6.00627e+07	5.39054e+07	5.52007e+07	5.49781e+07	5.54809e+07	5.7029e+07	5.60197e+07	6.165e+07	5.39795e+07	5.14069e+07	5.84799e+07	5.36432e+07	5.98529e+07	5.75518e+07	5.33234e+07	5.67832e+07	5.46262e+07	5.78829e+07	5.94027e+07	7.80171e+07	2.5084e+07	2.73742e+07	5.80227e+07	4.04772e+07	6.65183e+07	2.82311e+07	3.13311e+07	4.27909e+07	3.09591e+07	5.22231e+07	3.71473e+07	5.33346e+07
neg-M699T439	698.556	7.31717	lipidblast::GlcCer[NS] 34:1; GlcCer[NS](d18:1/16:0); [M-H]-	698.556	[M-H]-	632.608	950.014	800	49.50462:0 49.50495:0 49.50528:0 49.50561:0 52.27758:0 52.27794:0 52.2783:0 52.27866:0 52.27902:1252 52.27938:2325 52.27974:2756 52.28009:2103 52.28045:845 52.28091:0 52.28127:0 52.28163:0 52.28199:0 55.7924:0 55.7928:0 55.79319:0 55.79359:0 55.79398:2088 55.79438:2956 55.79477:3001 55.79517:2143 55.79556:946 55.79599:0 55.79638:0 55.79678:0 55.79717:0 56.67457:0 56.67497:0 56.67538:0 56.67578:0 …	GlcCer[NS] 34:1; GlcCer[NS](d18:1/16:0)	C40H77NO8	Lipids and lipid-like molecules	Sphingolipids	-	C01190	LMSP0501AA03	631723	465337	650718	966201	531867	667023	624659	591456	665637	611030	662038	601766	659598	572207	661330	660471	634729	709293	543256	932570	423920	334560	447638	672039	532808	1.06952e+06	254362	753914	1.22272e+06	195273	962022	1.0657e+06	1.12373e+06
neg-M699T567	698.629	9.44806	lipidblast::Cer[NP] 41:0; Cer[NP](t18:0/23:0); [M+FA-H]-	698.628	[M+FA-H]-	697.631	930.191	923.077	49.50485:0 49.50518:0 49.50551:0 49.50584:0 65.57627:0 65.57677:0 65.57728:0 65.57778:0 65.57829:1564 65.57879:2664 65.57929:3029 65.5798:2407 65.5803:1242 65.58083:0 65.58133:0 65.58183:0 65.58234:0 66.2978:0 66.29831:0 66.29882:0 66.29933:0 66.29984:1383 66.30035:2417 66.30087:2832 66.30138:2354 66.30189:1307 66.30243:0 66.30295:0 66.30346:0 66.30397:0 67.36196:0 67.36249:0 67.36301:0 67.36353:…	Cer[NP] 41:0; Cer[NP](t18:0/23:0)	C41H83NO4	Lipids and lipid-like molecules	Sphingolipids	-	C12145	-	3.90391e+06	3.73339e+06	3.78625e+06	3.86811e+06	3.98622e+06	3.82277e+06	3.75504e+06	3.69111e+06	3.80788e+06	3.91015e+06	4.17185e+06	3.41503e+06	3.67978e+06	3.90511e+06	3.87184e+06	3.8337e+06	3.89989e+06	3.88951e+06	3.76999e+06	4.15335e+06	7.23e+06	2.91806e+06	3.32382e+06	4.35801e+06	2.16332e+06	5.11814e+06	3.45568e+06	3.93827e+06	3.81346e+06	2.44373e+06	5.29966e+06	3.33816e+06	3.72512e+06
neg-M701T508	700.527	8.46337	lipidblast::Plasmenyl-PE 34:1; PE(P-16:0/18:1); [M-H]-	700.527	[M-H]-	771.526	901.064	1000	49.50457:0 49.5049:0 49.50523:0 49.50556:0 50.99473:0 50.99508:0 50.99542:0 50.99577:0 50.99611:1117 50.99646:2485 50.9968:3631 50.99715:3842 50.99749:2951 50.99784:1515 50.99825:0 50.9986:0 50.99894:0 50.99929:0 53.26972:0 53.27009:0 53.27046:0 53.27083:0 53.2712:1149 53.27157:2590 53.27193:3492 53.2723:3232 53.27267:2019 53.27328:0 53.27364:0 53.27401:0 53.27438:0 70.30901:0 70.30957:0 70.31013…	Plasmenyl-PE 34:1; PE(P-16:0/18:1)	C39H76NO7P	Lipids and lipid-like molecules	Glycerophospholipids	-	C04756	LMGP02030095	1.88959e+07	2.01051e+07	1.96454e+07	1.92268e+07	1.96044e+07	1.96206e+07	1.91737e+07	1.90361e+07	1.99653e+07	1.95236e+07	1.88651e+07	1.92783e+07	1.89527e+07	1.98738e+07	1.96515e+07	1.9541e+07	1.91045e+07	1.94821e+07	1.97153e+07	2.01447e+07	2.07995e+07	1.92367e+07	1.17418e+07	3.33057e+07	2.27488e+07	1.66929e+07	1.2222e+07	1.57855e+07	3.28956e+07	1.94899e+07	1.96346e+07	1.51255e+07	3.82348e+07
neg-M701T538	700.608	8.96463	lipidblast::Cer[AP] 40:0; Cer[AP](t25:0/15:0); [M+FA-H]-	700.607	[M+FA-H]-	401.427	780.418	666.667	49.50459:0 49.50491:0 49.50525:0 49.50557:0 50.96161:0 50.96195:0 50.9623:0 50.96264:0 50.96299:731 50.96333:1217 50.96367:1377 50.96402:1093 50.96436:546 50.96479:0 50.96514:0 50.96548:0 50.96583:0 53.7583:0 53.75867:0 53.75905:0 53.75942:0 53.7598:699 53.76017:1243 53.76054:1421 53.76092:1130 53.76129:603 53.76182:0 53.7622:0 53.76257:0 53.76294:0 59.01114:0 59.01157:0 59.012:0 59.01242:0 59.01…	Cer[AP] 40:0; Cer[AP](t25:0/15:0)	C40H81NO5	Lipids and lipid-like molecules	Sphingolipids	-	C12145	-	3.45855e+06	3.03567e+06	2.92738e+06	3.73459e+06	2.88754e+06	3.11289e+06	2.83634e+06	2.83742e+06	3.82906e+06	3.05303e+06	4.10047e+06	2.46214e+06	3.12189e+06	3.30488e+06	2.84428e+06	3.27153e+06	3.45014e+06	2.9194e+06	3.26321e+06	4.35136e+06	4.81997e+06	1.74256e+06	5.56016e+06	5.14868e+06	2.90543e+06	6.68564e+06	4.23849e+06	5.19094e+06	6.01249e+06	3.03086e+06	3.20691e+06	4.03201e+06	7.80769e+06
neg-M703T511	702.54	8.51748	lipidblast::Plasmenyl-PE 34:0; PE(P-18:0/16:0); [M-H]-	702.543	[M-H]-	514.987	899.557	1000	49.50461:0 49.50494:0 49.50527:0 49.5056:0 51.92132:0 51.92167:0 51.92203:0 51.92238:0 51.92274:2095 51.92309:2945 51.92345:3012 51.9238:2212 51.92416:1067 51.92464:0 51.925:0 51.92535:0 51.9257:0 56.20172:0 56.20211:0 56.20251:0 56.20292:0 56.20332:1248 56.20371:2457 56.20411:3028 56.20451:2486 56.20491:1224 56.20538:0 56.20578:0 56.20618:0 56.20658:0 58.33728:0 58.33771:0 58.33813:0 58.33855:0 …	Plasmenyl-PE 34:0; PE(P-18:0/16:0)	C39H78NO7P	Lipids and lipid-like molecules	Glycerophospholipids	-	C04756	LMGP02030040	6.16339e+06	6.61914e+06	6.00067e+06	6.41394e+06	6.2614e+06	6.28797e+06	6.28835e+06	6.28802e+06	6.28808e+06	6.28838e+06	6.28783e+06	6.28847e+06	6.28788e+06	6.28811e+06	6.28855e+06	6.28781e+06	6.18768e+06	6.49313e+06	6.18855e+06	3.65723e+06	7.2866e+06	8.58166e+06	2.62323e+06	1.04384e+07	8.04536e+06	4.89524e+06	2.6489e+06	3.8363e+06	1.30097e+07	7.1837e+06	6.0458e+06	5.74842e+06	1.90778e+07
neg-M706T264	705.519	4.40292	lipidblast::SM 31:1; SM(d14:1/17:0); [M+FA-H]-	705.519	[M+FA-H]-	677.956	871.243	800	49.50483:0 49.50516:0 49.50549:0 49.50582:0 61.81239:0 61.81284:0 61.8133:0 61.81377:0 61.81423:1471 61.81469:2568 61.81515:3061 61.81561:2599 61.81607:1487 61.81663:0 61.81709:0 61.81755:0 61.81801:0 71.7181:0 71.71867:0 71.71925:0 71.71983:0 71.72041:0 71.72098:0 71.72156:0 71.72213:0 71.72271:0 71.72328:0 71.72386:0 71.72443:0 71.72501:0 71.72559:0 71.72617:0 71.72674:0 71.72723:0 71.72781:0 7…	SM 31:1; SM(d14:1/17:0)	C36H73N2O6P	Lipids and lipid-like molecules	Sphingolipids	-	C00550	-	1.22753e+06	1.25768e+06	1.22981e+06	1.29782e+06	1.2155e+06	1.23039e+06	1.19127e+06	1.27643e+06	1.26816e+06	1.20547e+06	1.2371e+06	1.20757e+06	1.25177e+06	1.21541e+06	1.24333e+06	1.22895e+06	1.23487e+06	1.28027e+06	1.23807e+06	665346	1.82966e+06	974350	707111	1.78191e+06	958251	1.20129e+06	994627	785669	920347	581743	864129	974924	552472
neg-M707T534	706.598	8.90139	lipidblast::Cer[AS] 42:3; Cer[AS](d18:2/24:1); [M+FA-H]-	706.598	[M+FA-H]-	597.326	851.652	714.286	49.50459:0 49.50492:0 49.50525:0 49.50558:0 51.18417:0 51.18452:0 51.18486:0 51.18521:0 51.18556:1352 51.18591:2358 51.18625:2969 51.1866:2901 51.18695:2188 51.18758:0 51.18793:0 51.18828:0 51.18863:0 70.02586:0 70.02642:0 70.02697:0 70.02753:0 70.02808:881 70.02864:2457 70.0292:4035 70.02975:4560 70.0303:3616 70.03086:1870 70.03146:0 70.03201:0 70.03257:0 70.03313:0 73.39479:0 73.39539:0 73.3959…	Cer[AS] 42:3; Cer[AS](d18:2/24:1)	C42H79NO4	Lipids and lipid-like molecules	Sphingolipids	-	-	-	881658	839753	974587	896404	865157	967568	951951	882329	919526	961606	842163	873341	836313	1.0335e+06	825893	889156	936213	915303	910690	2.82668e+06	966593	761238	1.03952e+06	1.83824e+06	592935	753771	2.19271e+06	1.08663e+06	7.43922e+06	164333	1.45959e+06	691531	1.05449e+06
neg-M707T568	706.617	9.4618	lipidblast::Cer[NS] 43:2; Cer[NS](d19:1/24:1); [M+FA-H]-	706.636	[M+FA-H]-	656.328	909.37	1000	49.50459:0 49.50492:0 49.50525:0 49.50558:0 51.16577:0 51.16611:0 51.16646:0 51.16681:0 51.16716:2018 51.1675:2929 51.16785:3187 51.1682:2568 51.16854:1430 51.16893:0 51.16928:0 51.16962:0 51.16997:0 52.42451:0 52.42487:0 52.42523:0 52.42559:0 52.42595:1237 52.42631:2229 52.42667:2619 52.42703:2101 52.42739:1011 52.42781:0 52.42817:0 52.42854:0 52.42889:0 54.64799:0 54.64838:0 54.64876:0 54.64914…	Cer[NS] 43:2; Cer[NS](d19:1/24:1)	C43H83NO3	Lipids and lipid-like molecules	Sphingolipids	-	C00195	-	1.05638e+07	1.06983e+07	1.05137e+07	1.06297e+07	1.05987e+07	1.06005e+07	1.06007e+07	1.06005e+07	1.06009e+07	1.06002e+07	1.06012e+07	1.05999e+07	1.06013e+07	1.06004e+07	1.06002e+07	1.06006e+07	1.07844e+07	1.02487e+07	1.07782e+07	2.5038e+07	2.32068e+07	1.35632e+07	2.78999e+07	2.57873e+07	8.8188e+06	3.04003e+07	2.18639e+07	1.61153e+07	1.73907e+07	1.48404e+07	8.2807e+06	1.11229e+07	1.40645e+07
neg-M707T577	706.636	9.60877	lipidblast::Cer[NS] 43:2; Cer[NS](d19:1/24:1); [M+FA-H]-	706.636	[M+FA-H]-	656.328	909.37	1000	49.50459:0 49.50492:0 49.50525:0 49.50558:0 51.16577:0 51.16611:0 51.16646:0 51.16681:0 51.16716:2018 51.1675:2929 51.16785:3187 51.1682:2568 51.16854:1430 51.16893:0 51.16928:0 51.16962:0 51.16997:0 52.42451:0 52.42487:0 52.42523:0 52.42559:0 52.42595:1237 52.42631:2229 52.42667:2619 52.42703:2101 52.42739:1011 52.42781:0 52.42817:0 52.42854:0 52.42889:0 54.64799:0 54.64838:0 54.64876:0 54.64914…	Cer[NS] 43:2; Cer[NS](d19:1/24:1)	C43H83NO3	Lipids and lipid-like molecules	Sphingolipids	-	C00195	-	7.95455e+06	7.95455e+06	7.95455e+06	7.95455e+06	7.95455e+06	7.95455e+06	7.95455e+06	7.95455e+06	7.95455e+06	7.95455e+06	7.95455e+06	7.95455e+06	7.95455e+06	7.95455e+06	7.95455e+06	7.95455e+06	7.95455e+06	7.95455e+06	7.95455e+06	1.08224e+07	9.74709e+06	5.90961e+06	1.16528e+07	1.39121e+07	5.93422e+06	9.48287e+06	9.43982e+06	4.50292e+06	1.17988e+07	3.65229e+06	7.9895e+06	5.18498e+06	1.04065e+07
neg-M709T555	708.614	9.25066	lipidblast::Cer[AS] 42:2; Cer[AS](d18:1/24:1); [M+FA-H]-	708.615	[M+FA-H]-	604.581	901.641	785.714	49.50482:0 49.50515:0 49.50548:0 49.50581:0 59.03435:0 59.03478:0 59.03521:0 59.03564:0 59.03607:1391 59.0365:2730 59.03693:3572 59.03736:3278 59.03779:2011 59.03823:0 59.03866:0 59.03909:0 59.03952:0 62.08659:0 62.08705:0 62.08751:0 62.08798:0 62.08844:1750 62.08891:2727 62.08937:3055 62.08983:2513 62.0903:1417 62.09083:0 62.0913:0 62.09176:0 62.09222:0 67.6692:0 67.66973:0 67.67026:0 67.67079:0…	Cer[AS] 42:2; Cer[AS](d18:1/24:1)	C42H81NO4	Lipids and lipid-like molecules	Sphingolipids	-	-	-	3.94012e+06	6.96747e+06	8.02633e+06	7.6324e+06	8.28419e+06	4.98885e+06	5.0409e+06	7.54184e+06	7.02208e+06	6.11491e+06	8.17571e+06	5.16859e+06	6.06859e+06	6.43873e+06	5.7554e+06	8.43003e+06	4.15105e+06	7.505e+06	7.37199e+06	1.09782e+07	5.81479e+06	3.44896e+06	3.83006e+06	6.51701e+06	2.88307e+06	6.52746e+06	7.09008e+06	6.9656e+06	2.81486e+07	5.64787e+06	9.24929e+06	4.27781e+06	6.50448e+06
neg-M709T601	708.652	10.0116	lipidblast::Cer[NS] 43:1; Cer[NS](d19:1/24:0); [M+FA-H]-	708.65	[M+FA-H]-	668.962	910.311	1000	49.5046:0 49.50493:0 49.50526:0 49.5056:0 51.65976:0 51.66011:0 51.66046:0 51.66081:0 51.66116:969 51.66152:2152 51.66187:3043 51.66222:3032 51.66257:2079 51.66318:0 51.66353:0 51.66388:0 51.66424:0 61.45907:0 61.45953:0 61.45999:0 61.46045:0 61.4609:1241 61.46136:2526 61.46181:3063 61.46227:2472 61.46273:1232 61.46325:0 61.46371:0 61.46416:0 61.46462:0 73.62731:0 73.62791:0 73.62851:0 73.6291:0 …	Cer[NS] 43:1; Cer[NS](d19:1/24:0)	C43H85NO3	Lipids and lipid-like molecules	Sphingolipids	-	C00195	-	1.573e+07	1.68067e+07	1.58904e+07	1.64509e+07	1.73258e+07	1.72175e+07	1.81058e+07	1.67987e+07	1.52367e+07	1.82018e+07	1.6845e+07	1.5207e+07	1.56312e+07	1.63232e+07	1.63756e+07	1.6921e+07	1.65875e+07	1.60684e+07	1.81853e+07	2.32914e+07	3.36846e+07	1.19195e+07	1.88343e+07	1.87371e+07	7.53193e+06	2.85161e+07	1.56051e+07	1.01049e+07	1.34087e+07	9.70746e+06	1.80423e+07	1.0371e+07	1.68245e+07
neg-M711T580	710.629	9.67408	lipidblast::Cer[AS] 42:1; Cer[AS](d18:1/24:0); [M+FA-H]-	710.629	[M+FA-H]-	673.111	905.028	857.143	49.50478:0 49.50511:0 49.50544:0 49.50577:0 57.62468:0 57.62509:0 57.6255:0 57.62592:0 57.62634:1879 57.62675:3201 57.62716:3751 57.62758:3153 57.62799:1816 57.62846:0 57.62887:0 57.62929:0 57.6297:0 59.2829:0 59.28334:0 59.28377:0 59.2842:0 59.28463:1493 59.28507:2854 59.2855:3387 59.28593:2689 59.28637:1316 59.28678:0 59.28722:0 59.28765:0 59.28808:0 60.04287:0 60.04331:0 60.04375:0 60.04419:0 …	Cer[AS] 42:1; Cer[AS](d18:1/24:0)	C42H83NO4	Lipids and lipid-like molecules	Sphingolipids	-	-	-	5.28299e+06	5.25824e+06	5.27508e+06	5.171e+06	5.42205e+06	5.32783e+06	5.26631e+06	5.25484e+06	5.27638e+06	5.27023e+06	5.41882e+06	5.13765e+06	5.31463e+06	5.28609e+06	5.35862e+06	5.17474e+06	5.44915e+06	5.19682e+06	5.25658e+06	7.87739e+06	7.20402e+06	5.24391e+06	3.65749e+06	6.29683e+06	2.78837e+06	3.68778e+06	7.10533e+06	7.74207e+06	1.04013e+07	3.06651e+06	8.75543e+06	3.75484e+06	2.35068e+06
neg-M711T553	710.629	9.21813	lipidblast::Cer[NP] 42:1; Cer[NP](t18:0/24:1); [M+FA-H]-	710.629	[M+FA-H]-	741.915	944.425	1000	49.50463:0 49.50496:0 49.50529:0 49.50563:0 52.80308:0 52.80344:0 52.80381:0 52.80417:0 52.80453:1518 52.8049:2469 52.80526:2808 52.80563:2280 52.80599:1163 52.80642:0 52.80679:0 52.80715:0 52.80751:0 55.05714:0 55.05753:0 55.05792:0 55.0583:0 55.05869:1788 55.05908:2880 55.05947:3145 55.05986:2388 55.06024:1151 55.06076:0 55.06115:0 55.06153:0 55.06192:0 61.98511:0 61.98557:0 61.98603:0 61.9865:…	Cer[NP] 42:1; Cer[NP](t18:0/24:1)	C42H83NO4	Lipids and lipid-like molecules	Sphingolipids	-	C12145	-	7.55563e+06	7.69735e+06	7.42708e+06	7.41373e+06	7.94857e+06	7.62006e+06	7.54663e+06	7.67186e+06	7.46756e+06	7.72415e+06	7.64097e+06	7.52114e+06	7.58404e+06	7.61995e+06	7.57331e+06	7.67818e+06	7.59321e+06	7.69458e+06	7.48554e+06	1.28292e+07	1.0993e+07	4.51529e+06	1.09196e+07	1.3802e+07	6.7758e+06	1.47606e+07	1.03791e+07	7.55417e+06	1.34098e+07	4.71285e+06	8.90702e+06	7.29984e+06	8.22487e+06
neg-M712T388	712.49	6.46537	lipidblast::PE 34:3; PE(16:0/18:3); [M-H]-	712.49	[M-H]-	854.462	916.283	875	49.50482:0 49.50515:0 49.50548:0 49.50581:0 59.01027:0 59.0107:0 59.01113:0 59.01155:0 59.01199:1586 59.01242:4071 59.01284:10832 59.01328:19067 59.01371:24537 59.01414:19170 59.01456:11215 59.015:3693 59.01543:1474 59.01593:0 59.01637:0 59.0168:0 59.01722:0 69.30244:0 69.30299:0 69.30354:0 69.30408:0 69.30463:0 69.30518:0 69.30573:0 69.30627:0 69.30682:0 69.30738:0 69.30793:0 69.30848:0 69.30902…	PE 34:3; PE(16:0/18:3)	C39H72NO8P	Lipids and lipid-like molecules	Glycerophospholipids	HMDB08930;HMDB09154	C00350	LMGP02010047;LMGP02010685;LMGP02011224;LMGP02010041	2.58892e+07	2.76799e+07	2.67117e+07	2.6824e+07	2.6988e+07	2.69422e+07	2.6787e+07	2.79647e+07	3.00299e+07	2.20447e+07	2.81471e+07	2.68668e+07	2.63808e+07	2.77957e+07	2.85322e+07	2.57255e+07	2.70946e+07	2.64288e+07	2.70609e+07	7.26179e+06	1.78357e+07	1.11498e+07	3.89064e+07	1.53137e+08	7.55357e+06	1.43602e+08	7.62167e+07	6.809e+06	2.72487e+07	8.3831e+06	1.86312e+07	1.48578e+07	2.00491e+07
neg-M712T368	712.49	6.12897	lipidblast::PE 34:3; PE(16:1/18:2); [M-H]-	712.49	[M-H]-	806.078	866.298	500	49.50456:0 49.50489:0 49.50523:0 49.50555:0 50.38383:0 50.38417:0 50.38451:0 50.38485:0 50.38519:1168 50.38553:2222 50.38587:2665 50.38621:2199 50.38655:1174 50.38694:0 50.38728:0 50.38762:0 50.38795:0 51.94545:0 51.94581:0 51.94616:0 51.94652:0 51.94687:894 51.94723:2210 51.94758:3389 51.94794:3602 51.94829:2642 51.94865:1184 51.94902:0 51.94938:0 51.94973:0 51.95008:0 52.51173:0 52.51209:0 52.5…	PE 34:3; PE(16:1/18:2)	C39H72NO8P	Lipids and lipid-like molecules	Glycerophospholipids	-	C00350	LMGP02010659;LMGP02011219	634569	643959	623208	644310	634706	636068	636036	636159	636064	636064	636202	635929	636302	635760	636445	636208	635787	633436	638822	403868	636771	230101	424062	5.07854e+06	210977	2.59498e+06	1.78407e+06	595362	920834	261543	389301	574901	364833
neg-M713T500	712.526	8.32582	lipidblast::Plasmenyl-PE 35:2; PE(P-17:0/18:2); [M-H]-	712.526	[M-H]-	708.749	897.264	1000	49.50467:0 49.505:0 49.50533:0 49.50566:0 53.82714:0 53.82752:0 53.8279:0 53.82827:0 53.82864:661 53.82902:1134 53.8294:1446 53.82977:1434 53.83014:1081 53.83072:0 53.8311:0 53.83147:0 53.83184:0 68.08495:0 68.08549:0 68.08602:0 68.08655:0 68.08708:665 68.08762:1276 68.08815:1555 68.08868:1296 68.08922:706 68.08983:0 68.09036:0 68.0909:0 68.09143:0 78.95423:0 78.9549:0 78.95557:0 78.95623:0 78.95…	Plasmenyl-PE 35:2; PE(P-17:0/18:2)	C40H76NO7P	Lipids and lipid-like molecules	Glycerophospholipids	-	C04756	-	2.45734e+06	2.49598e+06	2.24538e+06	2.33908e+06	2.56966e+06	2.417e+06	2.41189e+06	2.42151e+06	2.4175e+06	2.41917e+06	2.41589e+06	2.4185e+06	2.41821e+06	2.41828e+06	2.41759e+06	2.41982e+06	2.35665e+06	2.51851e+06	2.37989e+06	3.06762e+06	2.57393e+06	827136	517011	1.50552e+06	1.52857e+06	1.35787e+06	702644	998290	996678	1.11714e+06	2.30854e+06	613677	928669
neg-M713T578	712.645	9.63113	lipidblast::Cer[NP] 42:0; Cer[NP](t18:0/24:0); [M+FA-H]-	712.644	[M+FA-H]-	733.14	950.132	1000	49.50473:0 49.50506:0 49.50539:0 49.50572:0 56.08482:0 56.08522:0 56.08562:0 56.08601:0 56.08641:2036 56.08681:3182 56.08721:3404 56.08761:2572 56.08801:1261 56.0885:0 56.0889:0 56.0893:0 56.08969:0 61.98464:0 61.98511:0 61.98557:0 61.98603:0 61.9865:2288 61.98696:7055 61.98742:13854 61.98788:20458 61.98835:18640 61.98881:11496 61.98927:4922 61.98973:1709 61.99024:0 61.9907:0 61.99117:0 61.99163:…	Cer[NP] 42:0; Cer[NP](t18:0/24:0)	C42H85NO4	Lipids and lipid-like molecules	Sphingolipids	-	C12145	LMSP02030004	6.92121e+06	6.96684e+06	6.88612e+06	6.81298e+06	1.4056e+07	7.0592e+06	7.1276e+06	7.62343e+06	7.48363e+06	7.16376e+06	7.8092e+06	7.3272e+06	6.6082e+06	7.59044e+06	7.65711e+06	7.93846e+06	8.03118e+06	7.93602e+06	7.65003e+06	7.98602e+06	1.10645e+07	4.57548e+06	7.48671e+06	6.74042e+06	691744	1.12156e+07	5.81546e+06	6.59101e+06	5.89679e+06	4.10851e+06	1.05e+07	5.13496e+06	920427
neg-M715T467	714.506	7.77787	lipidblast::PE 34:2; PE(16:0/18:2); [M-H]-	714.505	[M-H]-	836.16	906.87	1000	49.50455:0 49.50488:0 49.50521:0 49.50554:0 50.29441:0 50.29475:0 50.29508:0 50.29542:0 50.29576:1328 50.2961:2539 50.29644:3274 50.29678:2999 50.29711:1889 50.29761:0 50.29795:0 50.29828:0 50.29862:0 55.48462:0 55.48501:0 55.4854:0 55.48579:0 55.48618:1334 55.48658:2759 55.48697:3570 55.48736:3148 55.48775:1784 55.48826:0 55.48865:0 55.48904:0 55.48944:0 59.30975:0 59.31018:0 59.31061:0 59.31104…	PE 34:2; PE(16:0/18:2)	C39H74NO8P	Lipids and lipid-like molecules	Glycerophospholipids	HMDB08928	C00350	LMGP02010042;LMGP02011194	7.57968e+07	7.95055e+07	7.65723e+07	7.55543e+07	7.76751e+07	7.71613e+07	7.69807e+07	7.80835e+07	7.78912e+07	8.06773e+07	7.24293e+07	7.59051e+07	7.39456e+07	7.78896e+07	7.83598e+07	7.70233e+07	7.8574e+07	7.45016e+07	7.93944e+07	4.81788e+07	5.61346e+07	4.8035e+07	1.13695e+08	1.94661e+08	3.18488e+07	1.90308e+08	1.43302e+08	4.97811e+07	7.49714e+07	4.1462e+07	5.93867e+07	5.12328e+07	7.95173e+07
neg-M715T451	714.506	7.52158	lipidblast::PE 34:2; PE(16:1/18:1); [M-H]-	714.505	[M-H]-	668.555	887.942	500	49.50463:0 49.50496:0 49.50529:0 49.50562:0 52.59917:0 52.59953:0 52.5999:0 52.60026:0 52.60062:1939 52.60098:2916 52.60134:3027 52.6017:2242 52.60207:1118 52.60244:0 52.6028:0 52.60316:0 52.60352:0 52.9716:0 52.97196:0 52.97232:0 52.97269:0 52.97306:1771 52.97342:2592 52.97379:2768 52.97416:2150 52.97452:1091 52.97509:0 52.97546:0 52.97582:0 52.97618:0 62.47159:0 62.47206:0 62.47253:0 62.473:0 6…	PE 34:2; PE(16:1/18:1)	C39H74NO8P	Lipids and lipid-like molecules	Glycerophospholipids	-	C00350	LMGP02011220;LMGP02011198	1.13799e+06	1.04708e+06	1.28811e+06	1.14037e+06	1.161e+06	1.32262e+06	1.1321e+06	1.11133e+06	1.0381e+06	805967	1.26004e+06	1.05163e+06	1.29108e+06	1.13653e+06	1.11426e+06	1.16369e+06	1.0768e+06	1.35067e+06	1.07727e+06	839077	1.39008e+06	742328	885422	9.56906e+06	499300	3.53577e+06	4.5472e+06	1.55047e+06	2.17929e+06	1.06738e+06	667395	1.23739e+06	1.58646e+06
neg-M715T550_2	714.624	9.16848	lipidblast::Cer[AP] 41:0; Cer[AP](t26:0/15:0); [M+FA-H]-	714.624	[M+FA-H]-	398.822	783.77	666.667	49.50457:0 49.5049:0 49.50523:0 49.50556:0 50.47757:0 50.47791:0 50.47826:0 50.4786:0 50.47894:1778 50.47927:2938 50.47961:3342 50.47995:2663 50.4803:1408 50.48085:0 50.48119:0 50.48153:0 50.48188:0 57.73352:0 57.73394:0 57.73435:0 57.73477:0 57.73519:1456 57.7356:2452 57.73602:2947 57.73643:2745 57.73685:1932 57.73727:0 57.73769:0 57.73811:0 57.73852:0 58.00321:0 58.00363:0 58.00405:0 58.00447:0…	Cer[AP] 41:0; Cer[AP](t26:0/15:0)	C41H83NO5	Lipids and lipid-like molecules	Sphingolipids	-	C12145	-	967702	2.84054e+06	1.13268e+06	2.81224e+06	1.9223e+06	1.60215e+06	1.58171e+06	1.84496e+06	1.76315e+06	1.61569e+06	1.71946e+06	1.81005e+06	1.70622e+06	1.72776e+06	1.6358e+06	1.91982e+06	1.02372e+06	2.52362e+06	1.84785e+06	1.0723e+06	3.55162e+06	7.75843e+06	8.15415e+06	1.15573e+07	3.18703e+06	1.63151e+07	1.24518e+07	2.66726e+06	1.53148e+06	583107	2.37948e+06	1.08372e+06	2.07056e+06
neg-M717T494	716.522	8.23587	lipidblast::PE 34:1; PE(16:0/18:1); [M-H]-	716.52	[M-H]-	839.846	926.146	1000	49.50455:0 49.50488:0 49.50521:0 49.50554:0 50.1651:0 50.16544:0 50.16578:0 50.16611:0 50.16645:1870 50.16679:2761 50.16713:3034 50.16747:2532 50.1678:1493 50.16843:0 50.16877:0 50.16911:0 50.16945:0 61.33588:0 61.33633:0 61.33679:0 61.33724:0 61.3377:1556 61.33815:2740 61.33861:3237 61.33907:2714 61.33952:1538 61.34001:0 61.34046:0 61.34092:0 61.34137:0 66.94029:0 66.94081:0 66.94133:0 66.94185:…	PE 34:1; PE(16:0/18:1)	C39H76NO8P	Lipids and lipid-like molecules	Glycerophospholipids	HMDB08926;HMDB08927;HMDB09055	C00350	LMGP02010311;LMGP02010099;LMGP02010010;LMGP02010009	4.29247e+07	4.16938e+07	4.05277e+07	4.13178e+07	4.29788e+07	4.3413e+07	4.10986e+07	4.25968e+07	4.19838e+07	4.28743e+07	4.00935e+07	4.18172e+07	4.28932e+07	4.25575e+07	4.24206e+07	4.09103e+07	4.29314e+07	4.18735e+07	4.16531e+07	3.33078e+07	3.93095e+07	5.00002e+07	4.42934e+07	1.32465e+08	3.10562e+07	9.54182e+07	9.42778e+07	5.33433e+07	6.79033e+07	4.93706e+07	3.10983e+07	3.47282e+07	4.8816e+07
neg-M717T348	716.521	5.79633	inhouse::1-Palmitoyl-3-oleoyl-sn-glycero-2-phosphoethanolamine; false; [M-H]-	716.52	[M-H]-	714.63	862.725	1000	49.5046:0 49.50493:0 49.50526:0 49.50559:0 51.84016:0 51.84051:0 51.84086:0 51.84122:0 51.84157:1851 51.84193:3000 51.84228:3192 51.84263:2237 51.84299:842 51.84346:0 51.84381:0 51.84416:0 51.84452:0 55.62835:0 55.62875:0 55.62914:0 55.62953:0 55.62992:2051 55.63032:2882 55.63071:2977 55.63111:2291 55.6315:1238 55.632:0 55.6324:0 55.63279:0 55.63318:0 60.58793:0 60.58838:0 60.58883:0 60.58928:0 6…	1-Palmitoyl-3-oleoyl-sn-glycero-2-phosphoethanolamine	C39H76NO8P	Lipids and lipid-like molecules	Glycerophospholipids	NA	NA	-	611586	675127	669031	635457	695213	700179	657571	653462	798519	545123	689089	632041	615064	734303	705986	636533	683394	616386	682810	133752	166267	2.24765e+06	116488	2.36625e+06	1.38207e+06	1.16119e+06	416959	327030	2.79232e+06	1.58563e+06	138781	726533	5.10111e+06
neg-M717T232	717.496	3.871	lipidblast::SM 32:2; SM(d18:2/14:0); [M+FA-H]-	717.517	[M+FA-H]-	688.678	885.503	1000	49.50482:0 49.50515:0 49.50548:0 49.50581:0 60.2561:0 60.25655:0 60.25699:0 60.25743:0 60.25788:1833 60.25832:2772 60.25877:2956 60.25921:2289 60.25965:1229 60.26011:0 60.26055:0 60.26099:0 60.26144:0 62.02863:0 62.02909:0 62.02956:0 62.03002:0 62.03049:1463 62.03095:2377 62.03141:2691 62.03188:2316 62.03234:1535 62.03281:0 62.03328:0 62.03374:0 62.0342:0 63.77029:0 63.77077:0 63.77125:0 63.77174…	SM 32:2; SM(d18:2/14:0)	C37H73N2O6P	Lipids and lipid-like molecules	Sphingolipids	-	C00550	LMSP03010034	76442.1	24796.4	65545.9	90197.6	98495.6	37953.6	66013.8	65945.6	65281.9	86460.7	44437.9	69547.8	62620.5	50929.5	62417.4	44247.8	70002.8	67231	66813.7	63998.2	108428	33000.9	47736.7	4813.16	147335	28255.8	3580.2	83723.9	23814.6	81440.9	145719	56702.2	230238
neg-M718T240	717.518	4.004	lipidblast::SM 32:2; SM(d18:2/14:0); [M+FA-H]-	717.517	[M+FA-H]-	688.678	885.503	1000	49.50482:0 49.50515:0 49.50548:0 49.50581:0 60.2561:0 60.25655:0 60.25699:0 60.25743:0 60.25788:1833 60.25832:2772 60.25877:2956 60.25921:2289 60.25965:1229 60.26011:0 60.26055:0 60.26099:0 60.26144:0 62.02863:0 62.02909:0 62.02956:0 62.03002:0 62.03049:1463 62.03095:2377 62.03141:2691 62.03188:2316 62.03234:1535 62.03281:0 62.03328:0 62.03374:0 62.0342:0 63.77029:0 63.77077:0 63.77125:0 63.77174…	SM 32:2; SM(d18:2/14:0)	C37H73N2O6P	Lipids and lipid-like molecules	Sphingolipids	-	C00550	LMSP03010034	7.87178e+06	7.52025e+06	7.50249e+06	7.67051e+06	7.17932e+06	7.97946e+06	7.47162e+06	7.69844e+06	7.4119e+06	8.05886e+06	7.86782e+06	7.42469e+06	7.59515e+06	7.61976e+06	7.6769e+06	7.52264e+06	7.50031e+06	7.49377e+06	7.80493e+06	3.77802e+06	1.21452e+07	5.64477e+06	5.69795e+06	9.81024e+06	6.7856e+06	6.80844e+06	7.54729e+06	6.30104e+06	5.30224e+06	4.58355e+06	6.05629e+06	7.09265e+06	4.11768e+06
neg-M719T518	718.538	8.63748	lipidblast::PE 34:0; PE(16:0/18:0); [M-H]-	718.539	[M-H]-	853.244	878.794	500	49.50467:0 49.505:0 49.50533:0 49.50566:0 53.97425:0 53.97462:0 53.975:0 53.97538:0 53.97575:1593 53.97613:2593 53.97651:3037 53.97688:2569 53.97726:1443 53.97789:0 53.97827:0 53.97865:0 53.97902:0 75.90143:0 75.90205:0 75.90268:0 75.90331:0 75.90393:1694 75.90456:2928 75.90519:3303 75.90582:2530 75.90644:1182 75.90709:0 75.90772:0 75.90835:0 75.90897:0 78.95422:0 78.95489:0 78.95555:0 78.95621:0…	PE 34:0; PE(16:0/18:0)	C39H78NO8P	Lipids and lipid-like molecules	Glycerophospholipids	-	C00350	LMGP02011205;LMGP02011225;LMGP02010357	1.4559e+06	1.46301e+06	1.57333e+06	1.35851e+06	1.53531e+06	1.49166e+06	1.53376e+06	1.45634e+06	1.44695e+06	1.43168e+06	1.53933e+06	1.32094e+06	1.49909e+06	1.50535e+06	1.5073e+06	1.44349e+06	1.55623e+06	1.42677e+06	1.48465e+06	1.35603e+07	2.60994e+06	1.1714e+06	1.44302e+06	1.9269e+06	2.79952e+06	2.59252e+06	1.37893e+06	4.82357e+06	990280	1.04822e+06	1.21685e+06	525649	2.16538e+06
neg-M719T559	718.617	9.31134	lipidblast::Cer[NS] 44:3; Cer[NS](d18:1/26:2); [M+FA-H]-	718.637	[M+FA-H]-	557.539	789.978	909.091	49.50467:0 49.505:0 49.50533:0 49.50566:0 53.80767:0 53.80805:0 53.80842:0 53.8088:0 53.80917:1059 53.80954:2291 53.80992:2986 53.8103:2633 53.81067:1517 53.81118:0 53.81156:0 53.81193:0 53.81231:0 59.7606:0 59.76104:0 59.76148:0 59.76192:0 59.76235:1916 59.76279:2783 59.76323:2919 59.76367:2305 59.76411:1334 59.76459:0 59.76503:0 59.76546:0 59.7659:0 62.64944:0 62.64991:0 62.65038:0 62.65085:0 6…	Cer[NS] 44:3; Cer[NS](d18:1/26:2)	C44H83NO3	Lipids and lipid-like molecules	Sphingolipids	-	C00195	-	4.34929e+06	4.34928e+06	4.34929e+06	4.34929e+06	4.34929e+06	4.34929e+06	4.34929e+06	4.34929e+06	4.34929e+06	4.34929e+06	4.34929e+06	4.34929e+06	4.34929e+06	4.34929e+06	4.34929e+06	4.34929e+06	4.34929e+06	4.34929e+06	4.34929e+06	9.36053e+06	1.17044e+07	7.43751e+06	9.10931e+06	7.52074e+06	2.92309e+06	9.11843e+06	7.03465e+06	6.58939e+06	8.32706e+06	3.86911e+06	3.55718e+06	4.9142e+06	5.2435e+06
neg-M719T568	718.636	9.46172	lipidblast::Cer[NS] 44:3; Cer[NS](d18:1/26:2); [M+FA-H]-	718.637	[M+FA-H]-	557.539	789.978	909.091	49.50467:0 49.505:0 49.50533:0 49.50566:0 53.80767:0 53.80805:0 53.80842:0 53.8088:0 53.80917:1059 53.80954:2291 53.80992:2986 53.8103:2633 53.81067:1517 53.81118:0 53.81156:0 53.81193:0 53.81231:0 59.7606:0 59.76104:0 59.76148:0 59.76192:0 59.76235:1916 59.76279:2783 59.76323:2919 59.76367:2305 59.76411:1334 59.76459:0 59.76503:0 59.76546:0 59.7659:0 62.64944:0 62.64991:0 62.65038:0 62.65085:0 6…	Cer[NS] 44:3; Cer[NS](d18:1/26:2)	C44H83NO3	Lipids and lipid-like molecules	Sphingolipids	-	C00195	-	1.33628e+06	1.44834e+06	1.29885e+06	1.30722e+06	1.47187e+06	1.40258e+06	1.33347e+06	1.38695e+06	1.34954e+06	1.39593e+06	1.42296e+06	1.27114e+06	1.41574e+06	1.37949e+06	1.37018e+06	1.37157e+06	1.37375e+06	1.36759e+06	1.37052e+06	4.29846e+06	1.22526e+06	726905	3.21746e+06	3.40804e+06	762937	3.77484e+06	3.52709e+06	879260	2.80985e+06	912190	764897	2.12137e+06	2.38419e+06
neg-M720T303_1	719.533	5.05253	lipidblast::SM 32:1; SM(d16:1/16:0); [M+FA-H]-	719.531	[M+FA-H]-	703.615	875.589	1000	49.50486:0 49.50519:0 49.50552:0 49.50585:0 62.96144:0 62.96192:0 62.96239:0 62.96287:0 62.96334:5571 62.96381:9036 62.96429:10116 62.96476:8322 62.96524:5024 62.96575:0 62.96622:0 62.96669:0 62.96717:0 70.74264:0 70.7432:0 70.74377:0 70.74433:0 70.7449:3904 70.74546:7591 70.74603:9569 70.74659:8367 70.74715:4925 70.74773:0 70.7483:0 70.74886:0 70.74943:0 73.27448:0 73.27508:0 73.27567:0 73.27627…	SM 32:1; SM(d16:1/16:0)	C37H75N2O6P	Lipids and lipid-like molecules	Sphingolipids	-	C00550	LMSP03010035	1.02094e+08	1.07939e+08	1.00982e+08	1.01652e+08	1.05166e+08	1.03681e+08	1.03897e+08	1.02607e+08	1.03491e+08	1.04957e+08	1.02702e+08	1.03653e+08	1.03195e+08	1.03742e+08	1.03698e+08	1.03147e+08	1.07313e+08	9.97278e+07	1.04028e+08	7.89794e+07	1.72096e+08	7.43795e+07	7.15097e+07	1.36499e+08	8.07317e+07	1.33342e+08	9.26514e+07	8.39069e+07	1.33857e+08	5.69831e+07	1.20765e+08	9.87525e+07	7.5103e+07
neg-M720T291	719.534	4.84537	lipidblast::SM 32:1; SM(d16:1/16:0); [M+FA-H]-	719.531	[M+FA-H]-	703.615	875.589	1000	49.50486:0 49.50519:0 49.50552:0 49.50585:0 62.96144:0 62.96192:0 62.96239:0 62.96287:0 62.96334:5571 62.96381:9036 62.96429:10116 62.96476:8322 62.96524:5024 62.96575:0 62.96622:0 62.96669:0 62.96717:0 70.74264:0 70.7432:0 70.74377:0 70.74433:0 70.7449:3904 70.74546:7591 70.74603:9569 70.74659:8367 70.74715:4925 70.74773:0 70.7483:0 70.74886:0 70.74943:0 73.27448:0 73.27508:0 73.27567:0 73.27627…	SM 32:1; SM(d16:1/16:0)	C37H75N2O6P	Lipids and lipid-like molecules	Sphingolipids	-	C00550	LMSP03010035	739993	746028	809496	758556	626422	748227	525107	737520	800349	761220	581196	1.07753e+06	708838	553277	715991	783332	621478	741435	797900	592628	860931	416428	249590	806101	436080	397575	635478	426124	778359	299398	452545	247041	87152
neg-M720T421	720.495	7.01828	lipidblast::Plasmenyl-PE 36:5; PE(P-16:0/20:5); [M-H]-	720.494	[M-H]-	804.968	898.143	1000	49.83459:0 49.83493:0 49.83526:0 49.8356:0 52.57927:0 52.57964:0 52.58:0 52.58036:0 52.58072:1265 52.58108:2199 52.58144:2597 52.58181:2198 52.58217:1257 52.58267:0 52.58303:0 52.5834:0 52.58376:0 57.35638:0 57.35679:0 57.3572:0 57.35762:0 57.35803:1516 57.35844:2475 57.35885:2903 57.35926:2415 57.35968:1294 57.36014:0 57.36055:0 57.36096:0 57.36137:0 59.01113:0 59.01156:0 59.01199:0 59.01242:0 5…	Plasmenyl-PE 36:5; PE(P-16:0/20:5)	C41H72NO7P	Lipids and lipid-like molecules	Glycerophospholipids	-	C04756	LMGP02030028	2.59291e+06	2.94915e+06	2.63252e+06	2.74672e+06	2.95337e+06	3.06507e+06	2.72919e+06	2.84218e+06	2.93767e+06	2.86152e+06	2.5815e+06	2.92177e+06	2.33702e+06	2.87187e+06	2.7576e+06	2.68071e+06	2.79786e+06	3.09409e+06	2.85731e+06	2.06239e+06	5.25942e+06	1.40416e+06	584541	1.26232e+06	1.15015e+06	1.96376e+06	1.48775e+06	2.44178e+06	1.85758e+06	1.90234e+06	2.33595e+06	1.13462e+06	345151
neg-M721T580	720.633	9.66117	lipidblast::Cer[NS] 44:2; Cer[NS](d20:1/24:1); [M+FA-H]-	720.65	[M+FA-H]-	579.109	844.083	1000	49.83465:0 49.83498:0 49.83532:0 49.83565:0 54.15257:0 54.15295:0 54.15333:0 54.15371:0 54.15408:1921 54.15446:2773 54.15484:2968 54.15522:2337 54.15559:1257 54.15611:0 54.15649:0 54.15686:0 54.15724:0 58.65295:0 58.65337:0 58.6538:0 58.65422:0 58.65465:1868 58.65508:2937 58.6555:3250 58.65593:2556 58.65635:1300 58.65679:0 58.65722:0 58.65764:0 58.65807:0 61.62386:0 61.62432:0 61.62477:0 61.62524…	Cer[NS] 44:2; Cer[NS](d20:1/24:1)	C44H85NO3	Lipids and lipid-like molecules	Sphingolipids	-	C00195	-	5.60956e+06	5.74397e+06	5.7569e+06	6.0315e+06	6.54292e+06	5.97379e+06	5.85583e+06	6.03837e+06	6.1611e+06	5.47636e+06	6.22376e+06	5.75598e+06	5.68088e+06	6.26915e+06	5.95789e+06	5.91205e+06	6.04088e+06	5.96441e+06	5.74315e+06	1.24797e+07	1.1984e+07	7.47038e+06	1.09511e+07	8.29464e+06	5.48699e+06	1.55735e+07	1.25876e+07	9.71258e+06	1.28631e+07	9.08017e+06	5.2482e+06	8.28416e+06	8.13203e+06
neg-M721T588	720.652	9.80073	lipidblast::Cer[NS] 44:2; Cer[NS](d20:1/24:1); [M+FA-H]-	720.65	[M+FA-H]-	579.109	844.083	1000	49.83465:0 49.83498:0 49.83532:0 49.83565:0 54.15257:0 54.15295:0 54.15333:0 54.15371:0 54.15408:1921 54.15446:2773 54.15484:2968 54.15522:2337 54.15559:1257 54.15611:0 54.15649:0 54.15686:0 54.15724:0 58.65295:0 58.65337:0 58.6538:0 58.65422:0 58.65465:1868 58.65508:2937 58.6555:3250 58.65593:2556 58.65635:1300 58.65679:0 58.65722:0 58.65764:0 58.65807:0 61.62386:0 61.62432:0 61.62477:0 61.62524…	Cer[NS] 44:2; Cer[NS](d20:1/24:1)	C44H85NO3	Lipids and lipid-like molecules	Sphingolipids	-	C00195	-	3.71064e+06	3.76497e+06	3.39211e+06	3.35274e+06	4.17695e+06	3.87036e+06	3.73974e+06	3.69564e+06	3.74354e+06	3.85871e+06	3.33858e+06	3.44237e+06	3.74136e+06	3.46776e+06	3.94724e+06	3.80022e+06	3.90399e+06	3.44389e+06	3.7455e+06	7.41505e+06	3.75011e+06	2.61925e+06	8.08471e+06	6.55034e+06	2.68722e+06	9.85189e+06	5.57063e+06	2.41645e+06	5.01884e+06	1.78019e+06	2.84064e+06	1.75604e+06	4.70074e+06
neg-M722T335	721.548	5.58178	lipidblast::SM 32:0; SM(d14:0/18:0); [M+FA-H]-	721.549	[M+FA-H]-	695.189	861.461	800	49.83455:0 49.83489:0 49.83522:0 49.83556:0 50.96954:0 50.96989:0 50.97023:0 50.97057:0 50.97092:1301 50.97126:2212 50.97161:2555 50.97195:2082 50.9723:1118 50.97291:0 50.97326:0 50.9736:0 50.97395:0 62.50907:0 62.50954:0 62.51001:0 62.51048:0 62.51094:1304 62.51141:2574 62.51188:3270 62.51235:2987 62.51282:1956 62.51336:0 62.51383:0 62.5143:0 62.51477:0 73.49986:0 73.50046:0 73.50105:0 73.50165:…	SM 32:0; SM(d14:0/18:0)	C37H77N2O6P	Lipids and lipid-like molecules	Sphingolipids	-	C00550	-	3.18865e+06	3.11726e+06	2.93278e+06	3.07302e+06	3.13479e+06	3.21357e+06	3.00865e+06	3.17679e+06	3.17315e+06	3.20431e+06	2.95986e+06	3.11249e+06	2.8922e+06	3.12709e+06	3.22853e+06	3.08915e+06	3.14814e+06	3.15389e+06	3.02999e+06	2.4029e+06	3.9344e+06	2.3644e+06	2.16726e+06	7.21463e+06	2.17727e+06	5.56145e+06	3.3054e+06	1.8723e+06	3.27305e+06	1.51961e+06	3.64842e+06	3.99307e+06	1.45152e+06
neg-M722T308	722.497	5.13148	lipidblast::PC 28:0; PC(12:0/16:0); [M+FA-H]-	722.483	[M+FA-H]-	438.794	890.435	444.445	49.83467:0 49.83501:0 49.83534:0 49.83567:0 55.03933:0 55.03971:0 55.0401:0 55.04049:0 55.04087:1669 55.04126:2566 55.04165:2903 55.04204:2386 55.04242:1275 55.04294:0 55.04333:0 55.04371:0 55.0441:0 61.99622:0 61.99668:0 61.99714:0 61.9976:0 61.99807:1109 61.99853:2273 61.99899:2764 61.99945:2266 61.99992:1191 62.00039:0 62.00085:0 62.00131:0 62.00177:0 78.95344:0 78.9541:0 78.95477:0 78.95544:0…	PC 28:0; PC(12:0/16:0)	C36H72NO8P	Lipids and lipid-like molecules	Glycerophospholipids	-	C00157	LMGP01010435;LMGP01010557	523159	501583	524052	541250	558341	517389	520376	503226	486613	549645	514490	533618	543225	521779	524591	524973	543935	521632	498883	127286	802068	591753	165689	1.83365e+06	179777	1.36574e+06	635428	235398	520044	154304	674185	576517	133334
neg-M723T481	722.511	8.0094	lipidblast::Plasmenyl-PE 36:4; PE(P-16:0/20:4); [M-H]-	722.51	[M-H]-	809.714	929.653	1000	49.83456:0 49.8349:0 49.83523:0 49.83556:0 51.53041:0 51.53076:0 51.53111:0 51.53146:0 51.53181:1472 51.53216:2546 51.53251:3104 51.53286:2801 51.53321:1807 51.53376:0 51.53411:0 51.53446:0 51.53481:0 59.01023:0 59.01067:0 59.0111:0 59.01152:0 59.01196:969 59.01239:7394 59.01281:24480 59.01324:42963 59.01368:56709 59.01411:44972 59.01453:26521 59.01497:9257 59.0154:2392 59.01588:0 59.01632:0 59.0…	Plasmenyl-PE 36:4; PE(P-16:0/20:4)	C41H74NO7P	Lipids and lipid-like molecules	Glycerophospholipids	-	C04756	LMGP02030093	1.29313e+08	1.28955e+08	1.26021e+08	1.31643e+08	1.2954e+08	1.32664e+08	1.31116e+08	1.25699e+08	1.29388e+08	1.33235e+08	1.24086e+08	1.29023e+08	1.25637e+08	1.32207e+08	1.27456e+08	1.30359e+08	1.33898e+08	1.26752e+08	1.29347e+08	1.69848e+08	2.85211e+08	6.64336e+07	5.78137e+07	9.17488e+07	9.41291e+07	1.09444e+08	8.54423e+07	9.58881e+07	9.15372e+07	1.20576e+08	1.45534e+08	8.12899e+07	4.65472e+07
neg-M723T612	722.668	10.1953	lipidblast::Cer[NS] 44:1; Cer[NS](d20:1/24:0); [M+FA-H]-	722.667	[M+FA-H]-	569.71	876.285	1000	49.83488:0 49.83522:0 49.83555:0 49.83588:0 75.18041:0 75.18103:0 75.18165:0 75.18227:0 75.18288:0 75.1835:0 75.18412:0 75.18474:0 75.18536:0 75.18597:0 75.18659:0 75.18721:0 75.18783:0 75.18845:0 75.18907:0 75.18969:0 75.19036:0 75.19098:0 75.1916:0 75.19221:0 86.60423:0 86.60499:0 86.60575:0 86.60651:0 86.60728:1965 86.60805:3161 86.60881:3489 86.60957:2824 86.61034:1663 86.61111:0 86.61188:0 8…	Cer[NS] 44:1; Cer[NS](d20:1/24:0)	C44H87NO3	Lipids and lipid-like molecules	Sphingolipids	-	C00195	-	4.93631e+06	4.98451e+06	4.83684e+06	4.87226e+06	5.13778e+06	4.91256e+06	4.96427e+06	4.93945e+06	4.93247e+06	4.96083e+06	4.97572e+06	4.89311e+06	4.97849e+06	4.94971e+06	4.92529e+06	4.96719e+06	4.93738e+06	4.96578e+06	4.93227e+06	6.01534e+06	5.96781e+06	3.73067e+06	5.59422e+06	3.67447e+06	1.93028e+06	6.30713e+06	3.69983e+06	4.86466e+06	4.11587e+06	3.35028e+06	4.47059e+06	3.2121e+06	5.09974e+06
neg-M725T487	724.527	8.11027	lipidblast::Plasmenyl-PE 36:3; PE(P-16:0/20:3); [M-H]-	724.526	[M-H]-	488.568	474.762	666.667	49.83463:0 49.83496:0 49.83529:0 49.83562:0 53.32767:0 53.32804:0 53.32841:0 53.32878:0 53.32915:2050 53.32952:3448 53.32989:4030 53.33026:3427 53.33063:1999 53.33117:0 53.33154:0 53.33191:0 53.33228:0 59.01028:0 59.01071:0 59.01114:0 59.01157:0 59.012:1914 59.01243:10414 59.01286:29941 59.01329:51067 59.01372:65516 59.01415:51511 59.01458:30297 59.01501:10690 59.01544:2152 59.01588:0 59.01632:0 …	Plasmenyl-PE 36:3; PE(P-16:0/20:3)	C41H76NO7P	Lipids and lipid-like molecules	Glycerophospholipids	-	C04756	LMGP02030027	5.88796e+07	6.16818e+07	5.53335e+07	5.64415e+07	5.93126e+07	7.22026e+07	6.08747e+07	6.06931e+07	6.24507e+07	5.84169e+07	6.80306e+07	5.78368e+07	5.58543e+07	5.93318e+07	5.99112e+07	7.29168e+07	5.90058e+07	5.83168e+07	5.61611e+07	6.65095e+07	9.3648e+07	3.31502e+07	2.64474e+07	3.94648e+07	5.41382e+07	3.73108e+07	2.25196e+07	4.79106e+07	4.33761e+07	3.39631e+07	8.0031e+07	4.17523e+07	3.26118e+07
neg-M725T619	724.683	10.3124	lipidblast::Cer[NDS] 44:0; Cer[NDS](d20:0/24:0); [M+FA-H]-	724.684	[M+FA-H]-	516.617	732.635	600	49.83473:0 49.83506:0 49.8354:0 49.83573:0 56.81078:0 56.81118:0 56.81159:0 56.81199:0 56.8124:1362 56.81281:2456 56.81321:2890 56.81362:2302 56.81402:1105 56.81451:0 56.81491:0 56.81532:0 56.81573:0 60.79465:0 60.7951:0 60.79555:0 60.796:0 60.79645:1211 60.7969:2411 60.79735:3193 60.7978:3106 60.79825:2210 60.7989:0 60.79935:0 60.7998:0 60.80025:0 92.7689:0 92.76974:0 92.77059:0 92.77144:0 92.77…	Cer[NDS] 44:0; Cer[NDS](d20:0/24:0)	C44H89NO3	Lipids and lipid-like molecules	Sphingolipids	-	C12126	LMSP02020027;LMSP02020039	834387	865289	1.49629e+06	843852	833844	810090	820627	791404	780326	1.03186e+06	922102	831900	873247	790311	794331	801782	1.5204e+06	814430	809356	791700	627390	769142	917900	798288	527778	1.14798e+06	710254	1.73281e+06	631683	635487	755771	1.20577e+06	601104
neg-M727T513	726.543	8.54677	lipidblast::Plasmenyl-PE 36:2; PE(P-18:0/18:2); [M-H]-	726.542	[M-H]-	815.504	908.173	1000	50.16448:0 50.16481:0 50.16515:0 50.16549:0 51.59045:0 51.5908:0 51.59115:0 51.5915:0 51.59185:0 51.59221:0 51.59256:0 51.59291:0 51.59326:0 51.5937:0 51.59405:0 51.5944:0 51.59475:0 54.34506:0 54.34544:0 54.34582:0 54.3462:0 54.34658:1703 54.34696:2806 54.34734:3186 54.34772:2649 54.3481:1542 54.3485:0 54.34888:0 54.34926:0 54.34964:0 55.0897:0 55.09009:0 55.09047:0 55.09086:0 55.09125:1593 55.0…	Plasmenyl-PE 36:2; PE(P-18:0/18:2)	C41H78NO7P	Lipids and lipid-like molecules	Glycerophospholipids	-	C04756	LMGP02030046	8.15231e+07	8.86249e+07	8.31055e+07	8.81066e+07	8.80863e+07	8.63786e+07	8.81712e+07	8.3578e+07	8.73062e+07	8.43359e+07	8.47195e+07	8.47733e+07	8.32929e+07	9.02757e+07	8.13658e+07	8.8437e+07	8.90394e+07	8.79922e+07	8.16045e+07	1.00755e+08	1.23129e+08	3.45585e+07	3.01313e+07	1.02481e+08	7.01172e+07	8.53182e+07	3.93814e+07	5.41126e+07	6.72089e+07	5.3005e+07	9.11738e+07	5.28775e+07	7.40482e+07
neg-M727T488	726.538	8.13577	lipidblast::Plasmenyl-PE 36:2; PE(P-18:0/18:2); [M-H]-	726.543	[M-H]-	812.197	914.108	1000	50.16449:0 50.16483:0 50.16516:0 50.1655:0 51.89153:0 51.89188:0 51.89223:0 51.89259:0 51.89294:1239 51.8933:2183 51.89365:2787 51.894:2564 51.89436:1569 51.89476:0 51.89511:0 51.89547:0 51.89582:0 53.36536:0 53.36573:0 53.3661:0 53.36647:0 53.36684:1094 53.36721:2257 53.36758:2841 53.36795:2347 53.36832:1141 53.36876:0 53.36913:0 53.3695:0 53.36987:0 55.77541:0 55.77581:0 55.7762:0 55.7766:0 55.…	Plasmenyl-PE 36:2; PE(P-18:0/18:2)	C41H78NO7P	Lipids and lipid-like molecules	Glycerophospholipids	-	C04756	LMGP02030046	7.31152e+06	1.35766e+07	1.2272e+07	1.18322e+07	1.21617e+07	1.22916e+07	1.21802e+07	1.22679e+07	1.28374e+07	1.19326e+07	1.12705e+07	1.1345e+07	1.10165e+07	1.19097e+07	1.18892e+07	1.15761e+07	1.10487e+07	1.09513e+07	1.21621e+07	7.22578e+06	1.51244e+07	1.25814e+07	3.82297e+06	1.41228e+07	1.36583e+07	5.68534e+06	1.80153e+06	6.60165e+06	1.79874e+07	1.3529e+07	1.32041e+07	9.24173e+06	2.91464e+07
neg-M727T536	726.623	8.94097	lipidblast::Cer[AP] 42:1; Cer[AP](t18:1/24:0); [M+FA-H]-	726.626	[M+FA-H]-	460.492	850.606	666.667	50.1646:0 50.16494:0 50.16528:0 50.16562:0 55.49286:0 55.49326:0 55.49365:0 55.49404:0 55.49443:598 55.49482:1181 55.49522:1503 55.49561:1334 55.496:811 55.4966:0 55.49699:0 55.49738:0 55.49777:0 75.6194:0 75.62002:0 75.62064:0 75.62127:0 75.62189:0 75.62251:0 75.62314:0 75.62376:0 75.62439:0 75.62501:0 75.62563:0 75.62626:0 75.62688:0 75.6275:0 75.62813:0 75.62875:0 75.62938:0 75.63:0 75.63065:0…	Cer[AP] 42:1; Cer[AP](t18:1/24:0)	C42H83NO5	Lipids and lipid-like molecules	Sphingolipids	-	C12145	-	5.40385e+06	4.84548e+06	5.62828e+06	5.67068e+06	5.38012e+06	5.79366e+06	5.31766e+06	4.89576e+06	5.75038e+06	4.85127e+06	5.12073e+06	8.86569e+06	5.13273e+06	5.47204e+06	5.21236e+06	5.10075e+06	5.27592e+06	5.328e+06	5.37986e+06	1.02432e+07	8.54598e+06	3.27195e+06	1.03921e+07	1.72092e+07	9.7141e+06	1.17355e+07	1.0075e+07	7.91855e+06	1.49112e+07	5.23234e+06	3.92916e+06	5.90754e+06	1.04016e+07
neg-M729T487	728.522	8.10869	lipidblast::PE 35:2; PE(17:0/18:2); [M-H]-	728.523	[M-H]-	857.013	898.894	750	50.16474:0 50.16508:0 50.16541:0 50.16575:0 66.13784:0 66.13835:0 66.13886:0 66.13937:0 66.13988:1679 66.14039:3046 66.1409:3686 66.14141:3210 66.14192:1995 66.1424:0 66.14291:0 66.14342:0 66.14393:0 78.95343:0 78.95409:0 78.95477:0 78.95543:0 78.95609:1787 78.95676:11693 78.95742:42304 78.95809:78048 78.95876:109504 78.95942:94088 78.96008:57447 78.96075:24128 78.96142:7456 78.96208:2151 78.9628…	PE 35:2; PE(17:0/18:2)	C40H76NO8P	Lipids and lipid-like molecules	Glycerophospholipids	-	C00350	LMGP02010660;LMGP02010546	4.39217e+06	5.23297e+06	4.29075e+06	4.62826e+06	4.25519e+06	4.39471e+06	4.4708e+06	4.22628e+06	5.49979e+06	4.47173e+06	4.08183e+06	4.62841e+06	4.5909e+06	4.3446e+06	4.40179e+06	4.5103e+06	4.64193e+06	4.54546e+06	4.64828e+06	2.31433e+06	3.30452e+06	3.12965e+06	48853.2	1.53399e+07	2.06624e+06	1.41935e+07	1.08649e+07	2.1109e+06	4.26874e+06	2.59924e+06	2.42386e+06	2.57658e+06	5.91628e+06
neg-M729T533	728.559	8.88185	lipidblast::Plasmenyl-PE 36:1; PE(P-18:0/18:1); [M-H]-	728.56	[M-H]-	805.049	903.332	1000	50.1646:0 50.16494:0 50.16528:0 50.16561:0 55.92066:0 55.92106:0 55.92146:0 55.92185:0 55.92225:1787 55.92265:2943 55.92304:3358 55.92344:2727 55.92384:1482 55.92439:0 55.92478:0 55.92518:0 55.92558:0 70.30957:0 70.31013:0 70.31069:0 70.31125:0 70.31181:0 70.31236:0 70.31293:0 70.31348:0 70.31404:0 70.31461:0 70.31516:0 70.31564:0 70.31619:0 70.31676:0 70.31731:0 78.95339:0 78.95406:0 78.95472:0 …	Plasmenyl-PE 36:1; PE(P-18:0/18:1)	C41H80NO7P	Lipids and lipid-like molecules	Glycerophospholipids	HMDB11375	C04756	LMGP02030004	1.72517e+07	1.81438e+07	1.80669e+07	1.7835e+07	1.78148e+07	1.74373e+07	1.77436e+07	1.76958e+07	1.796e+07	1.83313e+07	1.72479e+07	1.73466e+07	1.70615e+07	1.81818e+07	1.7768e+07	1.77532e+07	1.85056e+07	1.73959e+07	1.76744e+07	1.76227e+07	1.76421e+07	1.39574e+07	1.02497e+07	2.6309e+07	1.89276e+07	1.59417e+07	1.05229e+07	1.54754e+07	2.62464e+07	1.76227e+07	2.09031e+07	8.8584e+06	2.8534e+07
neg-M729T578	728.631	9.64058	lipidblast::Cer[AP] 42:0; Cer[AP](t18:0/24:0); [M+FA-H]-	728.641	[M+FA-H]-	508.146	909.909	666.667	50.16469:0 50.16503:0 50.16536:0 50.1657:0 58.41469:0 58.41512:0 58.41554:0 58.41596:0 58.41639:712 58.41681:1202 58.41723:1379 58.41766:1158 58.41808:690 58.41851:0 58.41893:0 58.41936:0 58.41978:0 59.93272:0 59.93316:0 59.9336:0 59.93404:0 59.93448:766 59.93492:1232 59.93536:1392 59.9358:1137 59.93624:621 59.93674:0 59.93718:0 59.93762:0 59.93806:0 64.78583:0 64.78632:0 64.78682:0 64.78731:0 64…	Cer[AP] 42:0; Cer[AP](t18:0/24:0)	C42H85NO5	Lipids and lipid-like molecules	Sphingolipids	-	C12145	LMSP02030002	1.0753e+06	1.12999e+06	985696	1.06116e+06	1.08827e+06	1.05584e+06	1.01264e+06	1.0505e+06	1.03068e+06	1.2e+06	930008	1.05986e+06	1.02715e+06	1.08375e+06	1.03832e+06	1.11505e+06	1.06214e+06	1.10715e+06	997731	729762	1.94656e+06	1.05655e+06	1.27686e+06	1.84062e+06	835186	267527	1.99772e+06	1.07982e+06	1.07088e+06	884836	582565	928508	1.62752e+06
neg-M729T562_2	728.639	9.36517	lipidblast::Cer[AP] 42:0; Cer[AP](t18:0/24:0); [M+FA-H]-	728.641	[M+FA-H]-	508.146	909.909	666.667	50.16469:0 50.16503:0 50.16536:0 50.1657:0 58.41469:0 58.41512:0 58.41554:0 58.41596:0 58.41639:712 58.41681:1202 58.41723:1379 58.41766:1158 58.41808:690 58.41851:0 58.41893:0 58.41936:0 58.41978:0 59.93272:0 59.93316:0 59.9336:0 59.93404:0 59.93448:766 59.93492:1232 59.93536:1392 59.9358:1137 59.93624:621 59.93674:0 59.93718:0 59.93762:0 59.93806:0 64.78583:0 64.78632:0 64.78682:0 64.78731:0 64…	Cer[AP] 42:0; Cer[AP](t18:0/24:0)	C42H85NO5	Lipids and lipid-like molecules	Sphingolipids	-	C12145	LMSP02030002	3.71177e+06	5.739e+06	3.48619e+06	4.02167e+06	4.55715e+06	3.82513e+06	5.6645e+06	4.01056e+06	4.02317e+06	4.78032e+06	4.92516e+06	3.6136e+06	4.18813e+06	4.10142e+06	4.41699e+06	4.39785e+06	4.57104e+06	4.1509e+06	4.15273e+06	9.06447e+06	9.68024e+06	2.40947e+06	6.42428e+06	7.69446e+06	3.20685e+06	1.10705e+07	6.42735e+06	5.89748e+06	7.10977e+06	4.63986e+06	2.87277e+06	4.75764e+06	9.23043e+06
neg-M731T507	730.538	8.44993	lipidblast::PE 35:1; PE(17:0/18:1); [M-H]-	730.538	[M-H]-	750.103	868.127	500	50.49483:0 50.49517:0 50.49551:0 50.49586:0 58.93082:0 58.93125:0 58.93167:0 58.93211:0 58.93253:1430 58.93296:2524 58.93339:3008 58.93382:2540 58.93425:1435 58.93472:0 58.93515:0 58.93557:0 58.936:0 62.93966:0 62.94013:0 62.94061:0 62.94108:0 62.94155:1383 62.94202:2523 62.9425:3012 62.94297:2472 62.94344:1324 62.94394:0 62.94442:0 62.94489:0 62.94536:0 66.84691:0 66.84742:0 66.84794:0 66.84846:…	PE 35:1; PE(17:0/18:1)	C40H78NO8P	Lipids and lipid-like molecules	Glycerophospholipids	-	C00350	LMGP02011211;LMGP02010640	1.66464e+06	1.79128e+06	1.75479e+06	1.6616e+06	1.73499e+06	1.80993e+06	1.7986e+06	1.65778e+06	1.83145e+06	1.83342e+06	1.63245e+06	1.76813e+06	1.63501e+06	1.80688e+06	1.73031e+06	1.7139e+06	1.74247e+06	1.68182e+06	1.82351e+06	1.21535e+06	1.91307e+06	1.89291e+06	1.6668e+06	6.34359e+06	1.23429e+06	4.24759e+06	4.39418e+06	1.57131e+06	1.79031e+06	1.98028e+06	1.10943e+06	1.00877e+06	1.3953e+06
neg-M731T535	730.57	8.92197	lipidblast::Plasmenyl-PE 36:0; PE(P-18:0/18:0); [M-H]-	730.573	[M-H]-	346.155	569.421	666.667	50.49462:0 50.49496:0 50.4953:0 50.49564:0 51.77756:0 51.77791:0 51.77827:0 51.77862:0 51.77897:1305 51.77933:2420 51.77968:2986 51.78003:2684 51.78039:1722 51.7808:0 51.78115:0 51.78151:0 51.78186:0 53.74932:0 53.74969:0 53.75007:0 53.75044:0 53.75082:1646 53.75119:2832 53.75156:3388 53.75194:2912 53.75231:1732 53.75292:0 53.7533:0 53.75367:0 53.75404:0 69.21335:0 69.2139:0 69.21445:0 69.21499:0…	Plasmenyl-PE 36:0; PE(P-18:0/18:0)	C41H82NO7P	Lipids and lipid-like molecules	Glycerophospholipids	-	C04756	LMGP02030045	5.21112e+06	5.55585e+06	5.21806e+06	5.30307e+06	5.20971e+06	5.33424e+06	5.31064e+06	5.27682e+06	5.31695e+06	5.31128e+06	5.29693e+06	5.29084e+06	5.31608e+06	5.30937e+06	5.28693e+06	5.31137e+06	5.3377e+06	5.2456e+06	5.32602e+06	2.84171e+06	3.2719e+06	1.0176e+07	1.56806e+06	1.72319e+07	9.90551e+06	3.37358e+06	1.54787e+06	3.45643e+06	2.69297e+07	9.59587e+06	3.45534e+06	5.46746e+06	3.72049e+07
neg-M732T277	731.535	4.61693	lipidblast::SM 33:2; SM(d18:2/15:0); [M+FA-H]-	731.536	[M+FA-H]-	685.415	875.398	1000	50.49461:0 50.49495:0 50.49529:0 50.49563:0 51.14703:0 51.14738:0 51.14773:0 51.14808:0 51.14842:1674 51.14877:2848 51.14912:3120 51.14946:2356 51.14981:1175 51.1502:0 51.15055:0 51.1509:0 51.15125:0 52.75508:0 52.75545:0 52.75581:0 52.75617:0 52.75653:1458 52.7569:2474 52.75726:2864 52.75763:2326 52.75799:1206 52.7584:0 52.75876:0 52.75912:0 52.75949:0 54.27447:0 54.27485:0 54.27522:0 54.2756:0 …	SM 33:2; SM(d18:2/15:0)	C38H75N2O6P	Lipids and lipid-like molecules	Sphingolipids	-	C00550	LMSP03010036	1.3352e+06	1.65225e+06	1.3344e+06	1.38075e+06	1.31653e+06	1.32452e+06	1.45309e+06	1.31207e+06	1.57256e+06	1.43591e+06	1.50284e+06	1.59029e+06	1.30843e+06	1.31629e+06	1.5626e+06	1.2909e+06	1.31598e+06	1.56342e+06	1.32792e+06	951193	1.84902e+06	812080	965892	1.81208e+06	876083	1.52164e+06	1.20099e+06	732345	1.0385e+06	772955	750922	911176	1.13158e+06
neg-M732T388	732.495	6.46603	lipidblast::Plasmenyl-PE 37:6; PE(P-15:0/22:6); [M-H]-	732.494	[M-H]-	590.739	857.771	1000	50.49484:0 50.49518:0 50.49552:0 50.49586:0 59.01027:0 59.0107:0 59.01114:0 59.01157:0 59.01199:1113 59.01242:3403 59.01286:10779 59.01328:18094 59.01371:22201 59.01414:16501 59.01457:9163 59.015:2526 59.01543:1170 59.01587:0 59.0163:0 59.01673:0 59.01716:0 60.59957:0 60.60002:0 60.60046:0 60.60091:0 60.60136:1562 60.60181:2658 60.60226:3258 60.6027:3097 60.60315:2293 60.60364:0 60.60409:0 60.604…	Plasmenyl-PE 37:6; PE(P-15:0/22:6)	C42H72NO7P	Lipids and lipid-like molecules	Glycerophospholipids	-	C04756	-	863302	849280	771467	731608	841525	955365	771713	919302	924840	607171	901834	780451	876919	859084	841383	845985	834028	794081	816532	590204	2.26935e+06	269562	56827.8	364663	230631	234294	36172.7	103746	441928	95666.1	700428	26595.1	132896
neg-M734T347_1	733.548	5.78562	lipidblast::SM 33:1; SM(d17:1/16:0); [M+FA-H]-	733.548	[M+FA-H]-	715.609	875.717	1000	50.49461:0 50.49495:0 50.49529:0 50.49562:0 51.49289:0 51.49324:0 51.49359:0 51.49394:0 51.49429:1996 51.49464:3460 51.49499:3923 51.49534:3129 51.49569:1710 51.49606:0 51.49641:0 51.49676:0 51.49711:0 51.94828:0 51.94864:0 51.94899:0 51.94935:0 51.9497:1643 51.95006:2819 51.95041:3314 51.95077:2829 51.95112:1738 51.95148:0 51.95184:0 51.95219:0 51.95255:0 52.07956:0 52.07991:0 52.08027:0 52.0806…	SM 33:1; SM(d17:1/16:0)	C38H77N2O6P	Lipids and lipid-like molecules	Sphingolipids	-	C00550	-	7.68291e+07	7.99677e+07	7.46221e+07	7.61705e+07	7.84295e+07	7.81801e+07	7.57799e+07	7.9237e+07	7.78101e+07	7.88153e+07	7.63892e+07	7.48479e+07	7.23763e+07	8.00473e+07	7.74871e+07	7.80192e+07	7.80895e+07	7.68501e+07	7.76513e+07	7.87619e+07	8.3376e+07	5.19187e+07	6.35744e+07	1.1899e+08	5.54618e+07	9.78223e+07	7.5544e+07	5.48464e+07	8.94561e+07	4.12371e+07	6.51346e+07	6.17936e+07	6.86944e+07
neg-M734T334	733.548	5.55898	lipidblast::SM 33:1; SM(d14:1/19:0); [M+FA-H]-	733.548	[M+FA-H]-	720.496	880.186	800	50.49478:0 50.49512:0 50.49546:0 50.4958:0 57.03559:0 57.036:0 57.03641:0 57.03682:0 57.03722:1402 57.03763:2182 57.03804:2604 57.03845:2325 57.03886:1443 57.03933:0 57.03973:0 57.04014:0 57.04055:0 58.94412:0 58.94455:0 58.94498:0 58.94541:0 58.94584:1421 58.94627:2768 58.94669:3557 58.94712:3263 58.94755:2088 58.94799:0 58.94842:0 58.94885:0 58.94928:0 62.05412:0 62.05458:0 62.05505:0 62.05551:…	SM 33:1; SM(d14:1/19:0)	C38H77N2O6P	Lipids and lipid-like molecules	Sphingolipids	-	C00550	-	1.96543e+06	1.64609e+06	1.78214e+06	1.79551e+06	1.82542e+06	2.08966e+06	1.74914e+06	1.62979e+06	1.67391e+06	1.85575e+06	1.89227e+06	1.68504e+06	1.88749e+06	1.73302e+06	1.69566e+06	1.80969e+06	1.9897e+06	1.78535e+06	1.79142e+06	1.43751e+06	2.79655e+06	1.39424e+06	1.29906e+06	1.9561e+06	1.83535e+06	1.42883e+06	1.72008e+06	903537	1.52045e+06	1.53596e+06	2.80127e+06	969639	1.12528e+06
neg-M735T475	734.511	7.9118	lipidblast::Plasmenyl-PE 37:5; PE(P-17:0/20:5); [M-H]-	734.51	[M-H]-	722.599	858.652	1000	50.49471:0 50.49505:0 50.49539:0 50.49573:0 54.66179:0 54.66217:0 54.66256:0 54.66294:0 54.66332:1219 54.6637:2425 54.66409:3070 54.66447:2691 54.66486:1558 54.66527:0 54.66565:0 54.66603:0 54.66642:0 55.59257:0 55.59296:0 55.59336:0 55.59375:0 55.59414:1189 55.59454:2365 55.59493:2892 55.59533:2403 55.59572:1277 55.59619:0 55.59658:0 55.59698:0 55.59737:0 58.25413:0 58.25455:0 58.25497:0 58.2553…	Plasmenyl-PE 37:5; PE(P-17:0/20:5)	C42H74NO7P	Lipids and lipid-like molecules	Glycerophospholipids	-	C04756	-	336834	296046	350484	293057	345342	313724	340453	328006	320731	339868	293503	358504	292796	343940	281280	296643	311493	383740	335099	198730	352166	132253	27280.5	41907	178609	172454	78452.4	173113	96071.3	245950	205037	9610.97	13091.8
neg-M735T452	734.533	7.53619	lipidblast::Plasmenyl-PC 30:0; PC(P-16:0/14:0); [M+FA-H]-	734.535	[M+FA-H]-	557.155	786.995	666.667	50.49482:0 50.49516:0 50.4955:0 50.49584:0 58.40114:0 58.40157:0 58.40199:0 58.40241:0 58.40283:1602 58.40326:2598 58.40368:2967 58.4041:2493 58.40453:1468 58.40501:0 58.40543:0 58.40586:0 58.40628:0 63.21569:0 63.21617:0 63.21664:0 63.21712:0 63.2176:1663 63.21807:2927 63.21855:3366 63.21903:2633 63.21951:1256 63.22007:0 63.22055:0 63.22103:0 63.2215:0 77.08466:0 77.0853:0 77.08594:0 77.08658:0 …	Plasmenyl-PC 30:0; PC(P-16:0/14:0)	C38H76NO7P	Lipids and lipid-like molecules	Glycerophospholipids	-	C00958	LMGP01030021	635134	635134	635134	635134	635134	635134	635134	635134	635134	635134	635134	635134	635134	635134	635134	635134	635134	635134	635134	714434	618283	308084	389859	2.13799e+06	631463	339747	1.12472e+06	488848	2.4816e+06	132880	1.18426e+06	1.33886e+06	495131
neg-M736T374	736.491	6.22818	lipidblast::PE 36:5; PE(16:0/20:5); [M-H]-	736.491	[M-H]-	870.418	890.438	625	50.82463:0 50.82497:0 50.82531:0 50.82566:0 52.9833:0 52.98366:0 52.98403:0 52.98439:0 52.98476:1181 52.98512:2239 52.98549:2734 52.98586:2332 52.98622:1312 52.98684:0 52.98721:0 52.98758:0 52.98794:0 69.08848:0 69.08902:0 69.08956:0 69.09011:0 69.09065:1602 69.09119:2771 69.09174:3423 69.09229:3136 69.09283:2049 69.09342:0 69.09397:0 69.09451:0 69.09505:0 74.58682:0 74.58743:0 74.58804:0 74.5886…	PE 36:5; PE(16:0/20:5)	C41H72NO8P	Lipids and lipid-like molecules	Glycerophospholipids	-	C00350	LMGP02011221;LMGP02010968	2.01569e+06	2.00998e+06	2.01371e+06	2.00835e+06	2.01578e+06	2.0129e+06	2.01278e+06	2.01265e+06	2.01259e+06	2.01311e+06	2.01238e+06	2.01277e+06	2.01285e+06	2.01272e+06	2.01263e+06	2.01286e+06	2.00842e+06	2.02058e+06	2.00914e+06	1.37204e+06	2.70027e+06	1.16825e+06	1.62269e+06	3.91638e+06	427157	5.92754e+06	5.01594e+06	812878	1.62334e+06	1.09651e+06	1.6176e+06	784716	875342
neg-M736T351	736.488	5.85598	lipidblast::PE 36:5; PE(16:1/20:4); [M-H]-	736.48	[M-H]-	277.253	889.466	500	50.82471:0 50.82506:0 50.8254:0 50.82574:0 55.77225:0 55.77265:0 55.77304:0 55.77344:0 55.77383:1392 55.77423:2515 55.77462:2904 55.77502:2332 55.77542:1249 55.77592:0 55.77631:0 55.77671:0 55.7771:0 60.64568:0 60.64612:0 60.64657:0 60.64702:0 60.64747:1822 60.64791:2928 60.64837:3393 60.64881:2897 60.64926:1692 60.64978:0 60.65022:0 60.65067:0 60.65112:0 69.23248:0 69.23302:0 69.23357:0 69.23412…	PE 36:5; PE(16:1/20:4)	C41H72NO8P	Lipids and lipid-like molecules	Glycerophospholipids	-	C00350	LMGP02010939;LMGP02011217	494278	448996	448519	436786	439940	461632	491792	459170	441372	489127	424475	477257	412418	451852	522482	455202	435965	444817	473829	448069	785166	136846	390468	2.95336e+06	135875	1.84795e+06	1.76921e+06	591148	457037	219646	179761	264580	175560
neg-M737T494	736.527	8.23036	lipidblast::Plasmenyl-PE 37:4; PE(P-17:0/20:4); [M-H]-	736.529	[M-H]-	819.655	924.144	1000	50.82461:0 50.82495:0 50.82529:0 50.82564:0 52.44899:0 52.44935:0 52.44971:0 52.45007:0 52.45043:1803 52.45079:2802 52.45115:3191 52.45151:2718 52.45187:1644 52.45246:0 52.45282:0 52.45318:0 52.45354:0 59.0103:0 59.01073:0 59.01116:0 59.01159:0 59.01202:899 59.01245:5826 59.01288:17691 59.01331:30601 59.01374:39510 59.01417:30624 59.0146:17838 59.01503:5661 59.01546:888 59.01595:0 59.01638:0 59.0…	Plasmenyl-PE 37:4; PE(P-17:0/20:4)	C42H76NO7P	Lipids and lipid-like molecules	Glycerophospholipids	-	C04756	-	1.04529e+07	1.04736e+07	1.01215e+07	9.21746e+06	1.10027e+07	1.05563e+07	1.016e+07	1.04505e+07	1.01536e+07	1.04711e+07	9.78934e+06	1.03128e+07	1.04407e+07	1.04164e+07	1.02391e+07	1.02837e+07	1.00838e+07	1.03406e+07	1.03285e+07	1.4995e+07	1.36679e+07	5.15592e+06	2.6468e+06	5.87307e+06	8.32975e+06	7.18582e+06	5.51046e+06	4.52969e+06	5.42816e+06	9.95309e+06	1.17976e+07	3.60759e+06	2.10714e+06
neg-M739T387	738.506	6.45665	lipidblast::PE 36:4; PE(18:2/18:2); [M-H]-	738.505	[M-H]-	811.194	890.718	1000	50.82458:0 50.82492:0 50.82527:0 50.82561:0 51.60486:0 51.60521:0 51.60556:0 51.60592:0 51.60627:17548 51.60662:33031 51.60697:41268 51.60732:36869 51.60767:22978 51.60828:0 51.60863:0 51.60899:0 51.60934:0 62.90226:0 62.90273:0 62.90321:0 62.90368:0 62.90415:18184 62.90463:30617 62.9051:36348 62.90557:32596 62.90605:22050 62.90652:0 62.907:0 62.90747:0 62.90794:0 66.14396:0 66.14447:0 66.14498:0…	PE 36:4; PE(18:2/18:2)	C41H74NO8P	Lipids and lipid-like molecules	Glycerophospholipids	HMDB09093	C00350	LMGP02010112;LMGP02010111	7.98846e+07	8.47028e+07	8.14707e+07	8.33351e+07	8.45372e+07	8.41979e+07	8.3523e+07	8.21072e+07	9.11981e+07	7.42506e+07	8.28789e+07	8.3318e+07	8.23276e+07	8.40931e+07	8.85833e+07	7.92619e+07	8.24737e+07	8.33262e+07	8.31693e+07	5.52144e+07	8.61237e+07	1.62231e+07	7.97491e+07	1.09825e+08	2.44861e+07	2.69453e+08	5.35087e+07	2.56922e+07	3.80687e+07	1.06928e+07	4.58315e+07	2.26118e+07	1.15037e+08
neg-M739T446	738.506	7.43997	lipidblast::PE 36:4; PE(16:0/20:4); [M-H]-	738.505	[M-H]-	902.31	926.274	875	50.82469:0 50.82504:0 50.82538:0 50.82572:0 59.01015:0 59.01059:0 59.01101:0 59.01144:0 59.01188:0 59.0123:3807 59.01273:14735 59.01316:26277 59.0136:34274 59.01402:26540 59.01445:15523 59.01488:5534 59.01531:1929 59.0159:0 59.01633:0 59.01676:0 59.01719:0 67.74366:0 67.74419:0 67.74472:0 67.74525:0 67.74577:1992 67.7463:3314 67.74683:3828 67.74736:3103 67.74789:1571 67.74832:0 67.74885:0 67.7493…	PE 36:4; PE(16:0/20:4)	C41H74NO8P	Lipids and lipid-like molecules	Glycerophospholipids	HMDB08937	C00350	LMGP02010096;LMGP02011174;LMGP02011263	7.68184e+07	8.3747e+07	7.82353e+07	7.92709e+07	8.35656e+07	8.0389e+07	8.2144e+07	7.89597e+07	8.21563e+07	7.44444e+07	7.78947e+07	7.89759e+07	7.98512e+07	8.17753e+07	7.96456e+07	8.19807e+07	8.03464e+07	8.04052e+07	7.96235e+07	7.00045e+07	8.80418e+07	5.47435e+07	1.16798e+08	1.77978e+08	3.81228e+07	1.81675e+08	2.18683e+08	6.90112e+07	8.92604e+07	5.78684e+07	6.36907e+07	4.73604e+07	7.06584e+07
neg-M739T246	738.508	4.09394	lipidblast::PE 36:4; PE(18:2/18:2); [M-H]-	738.509	[M-H]-	728.377	880.458	600	50.8246:0 50.82495:0 50.82529:0 50.82564:0 52.3217:0 52.32206:0 52.32242:0 52.32278:0 52.32314:1453 52.3235:2604 52.32386:3183 52.32421:2832 52.32457:1763 52.32526:0 52.32562:0 52.32598:0 52.32634:0 78.95356:0 78.95422:0 78.95489:0 78.95555:0 78.95621:1596 78.95689:5554 78.95755:12710 78.95821:20545 78.95888:22936 78.95955:15787 78.96021:8200 78.96088:1893 78.96163:0 78.9623:0 78.96296:0 78.96362…	PE 36:4; PE(18:2/18:2)	C41H74NO8P	Lipids and lipid-like molecules	Glycerophospholipids	HMDB09093	C00350	LMGP02010112;LMGP02010111	268972	271550	258926	241575	323745	266421	261674	281068	267896	271833	262761	276447	273187	265956	270761	271540	276854	260919	273630	93837.8	77796.8	863076	93460.4	400673	540285	306431	75648.5	122989	709406	606654	55401.3	207624	1.4531e+06
neg-M741T473	740.522	7.87962	lipidblast::PE 36:3; PE(18:1/18:2); [M-H]-	740.521	[M-H]-	810.019	920.569	1000	51.15497:0 51.15532:0 51.15566:0 51.15601:0 67.37873:0 67.37926:0 67.37978:0 67.38031:0 67.38083:3652 67.38136:6304 67.38188:7172 67.38241:5574 67.38293:2774 67.38348:0 67.384:0 67.38452:0 67.38505:0 69.80635:0 69.80691:0 69.80746:0 69.80801:0 69.80856:0 69.80912:0 69.80967:0 69.81023:0 69.81078:0 69.81133:0 69.81184:0 69.81239:0 69.81295:0 69.8135:0 70.0581:0 70.05865:0 70.05921:0 70.05976:0 70.…	PE 36:3; PE(18:1/18:2)	C41H76NO8P	Lipids and lipid-like molecules	Glycerophospholipids	HMDB09060	C00350	LMGP02010048;LMGP02010663	4.02965e+07	4.03699e+07	4.13185e+07	4.02217e+07	4.16615e+07	3.87409e+07	3.83313e+07	3.93185e+07	3.95173e+07	4.77082e+07	3.93964e+07	4.0011e+07	4.00638e+07	4.09344e+07	4.134e+07	4.11095e+07	4.07938e+07	4.01091e+07	3.81994e+07	2.66481e+07	4.07122e+07	1.66923e+07	4.45961e+07	1.19854e+08	1.4741e+07	7.91016e+07	6.24119e+07	2.06229e+07	2.9223e+07	1.4333e+07	2.0092e+07	1.73375e+07	4.40273e+07
neg-M741T599	740.667	9.98058	lipidblast::Cer[NP] 44:0; Cer[NP](t20:0/24:0); [M+FA-H]-	740.679	[M+FA-H]-	406.526	828.208	692.308	51.1547:0 51.15504:0 51.15539:0 51.15574:0 52.08278:0 52.08313:0 52.08349:0 52.08384:0 52.0842:2190 52.08456:3244 52.08492:3344 52.08527:2431 52.08563:1134 52.0862:0 52.08656:0 52.08691:0 52.08727:0 61.98511:0 61.98558:0 61.98604:0 61.9865:0 61.98697:2152 61.98743:4304 61.98789:5878 61.98835:5730 61.98882:3932 61.98928:1802 61.98976:0 61.99022:0 61.99069:0 61.99115:0 64.14039:0 64.14087:0 64.1413…	Cer[NP] 44:0; Cer[NP](t20:0/24:0)	C44H89NO4	Lipids and lipid-like molecules	Sphingolipids	-	C12145	LMSP02030013	1.6619e+06	1.73895e+06	1.63606e+06	2.52228e+06	1.66317e+06	1.63127e+06	1.52513e+06	1.50898e+06	1.56539e+06	1.77328e+06	1.60661e+06	1.58377e+06	1.38969e+06	2.62815e+06	1.57651e+06	2.36707e+06	1.60022e+06	1.53822e+06	1.58365e+06	1.5757e+06	1.40769e+06	1.1539e+06	1.78921e+06	2.79132e+06	173615	2.36801e+06	1.41695e+06	1.34138e+06	1.1721e+06	967785	1.31856e+06	1.16948e+06	1.0822e+06
neg-M743T500	742.537	8.33197	lipidblast::PE 36:2; PE(18:0/18:2); [M-H]-	742.537	[M-H]-	812.214	908.508	1000	51.1549:0 51.15524:0 51.15559:0 51.15594:0 59.01112:0 59.01155:0 59.01199:0 59.01241:0 59.01284:8591 59.01328:17115 59.0137:21273 59.01413:18092 59.01456:9937 59.01505:0 59.01548:0 59.01591:0 59.01634:0 68.41486:0 68.4154:0 68.41593:0 68.41647:0 68.41701:10479 68.41754:20381 68.41808:24581 68.41862:19996 68.41915:10440 68.41972:0 68.42027:0 68.4208:0 68.42133:0 69.80635:0 69.8069:0 69.80746:0 69.…	PE 36:2; PE(18:0/18:2)	C41H78NO8P	Lipids and lipid-like molecules	Glycerophospholipids	HMDB08994	C00350	LMGP02011193;LMGP02010044	1.99204e+08	2.04815e+08	1.89588e+08	1.99432e+08	2.10604e+08	2.01273e+08	1.97831e+08	2.01063e+08	2.0128e+08	2.03104e+08	1.96591e+08	2.01566e+08	1.98539e+08	2.0265e+08	2.01153e+08	2.00013e+08	2.00651e+08	1.9664e+08	2.03786e+08	1.62364e+08	1.67109e+08	1.16278e+08	2.97745e+08	4.49403e+08	9.82381e+07	4.73264e+08	3.60683e+08	1.47221e+08	1.56525e+08	1.18933e+08	1.37693e+08	1.0833e+08	2.19774e+08
neg-M743T436	742.536	7.26357	hmdb::PE(20:2(11Z,14Z)/16:0); E20; true; HMDB0009286	742.536	[M-H]-	464.852	810.157	666.667	51.15494:0 51.15528:0 51.15563:0 51.15598:0 62.87342:0 62.8739:0 62.87437:0 62.87484:0 62.87531:884 62.87579:2306 62.87626:3410 62.87673:3377 62.8772:2263 62.87766:0 62.87813:0 62.8786:0 62.87907:0 63.50887:0 63.50934:0 63.50982:0 63.5103:0 63.51078:1459 63.51126:2577 63.51174:3148 63.51222:2755 63.5127:1638 63.5132:0 63.51368:0 63.51416:0 63.51464:0 64.11019:0 64.11068:0 64.11117:0 64.11166:0 64…	PE(20:2(11Z,14Z)/16:0)	C41H78NO8P	Lipids and lipid-like molecules	Glycerophospholipids	HMDB0009286	C00350	-	2.34549e+07	2.42484e+07	2.24005e+07	2.1435e+07	2.43876e+07	2.47314e+07	2.24534e+07	2.20347e+07	2.22353e+07	2.43066e+07	2.21726e+07	2.36786e+07	2.30606e+07	2.28236e+07	2.34717e+07	2.215e+07	2.28494e+07	2.42752e+07	2.33202e+07	1.6231e+07	1.64105e+07	2.23752e+07	3.4008e+07	3.88762e+07	1.84475e+07	3.60956e+07	2.9351e+07	1.76501e+07	2.23221e+07	2.11863e+07	2.00082e+07	2.80736e+07	3.0352e+07
neg-M743T346	742.545	5.77297	lipidblast::GlcCer[NS] 34:2; GlcCer[NS](d18:2/16:0); [M+FA-H]-	742.546	[M+FA-H]-	550.943	861.178	428.571	51.15475:0 51.15509:0 51.15544:0 51.15578:0 53.82227:0 53.82265:0 53.82302:0 53.8234:0 53.82377:1726 53.82415:2660 53.82452:3092 53.82489:2708 53.82527:1666 53.82566:0 53.82604:0 53.82641:0 53.82679:0 54.48782:0 54.4882:0 54.48858:0 54.48896:0 54.48935:1469 54.48973:2528 54.49011:2999 54.49049:2538 54.49087:1440 54.49137:0 54.49175:0 54.49213:0 54.49252:0 58.48419:0 58.48461:0 58.48503:0 58.48546…	GlcCer[NS] 34:2; GlcCer[NS](d18:2/16:0)	C40H75NO8	Lipids and lipid-like molecules	Sphingolipids	-	C01190	LMSP0501AA33	880910	919072	828547	837439	910352	832344	879369	864020	946694	837945	813688	928617	823871	919998	868367	855634	874726	911023	833823	663586	635146	1.29957e+06	689010	1.42449e+06	1.36401e+06	1.17506e+06	595009	788581	1.86446e+06	1.13827e+06	1.03915e+06	1.23603e+06	2.6219e+06
neg-M745T520	744.554	8.6608	lipidblast::PE 36:1; PE(18:0/18:1); [M-H]-	744.555	[M-H]-	834.256	903.836	1000	51.48489:0 51.48524:0 51.48559:0 51.48594:0 53.36794:0 53.36831:0 53.36868:0 53.36905:0 53.36942:0 53.36979:0 53.37016:0 53.37053:0 53.3709:0 53.37128:0 53.37165:0 53.37202:0 53.37239:0 53.89273:0 53.89311:0 53.89348:0 53.89386:0 53.89423:907 53.89461:1733 53.89499:2193 53.89536:1961 53.89573:1195 53.89635:0 53.89672:0 53.89709:0 53.89747:0 69.35883:0 69.35938:0 69.35992:0 69.36047:0 69.36102:189…	PE 36:1; PE(18:0/18:1)	C41H80NO8P	Lipids and lipid-like molecules	Glycerophospholipids	HMDB08993;HMDB09057	C00350	LMGP02010358;LMGP02010301;LMGP02010036;LMGP02010050	4.07593e+07	4.20753e+07	4.18747e+07	4.0702e+07	4.30561e+07	4.20961e+07	4.11306e+07	4.14925e+07	4.20698e+07	4.17377e+07	4.13564e+07	4.22103e+07	4.09849e+07	4.20648e+07	4.14006e+07	4.20851e+07	4.19754e+07	4.15648e+07	4.1323e+07	3.48085e+07	4.09546e+07	5.15838e+07	3.90378e+07	1.97737e+08	3.53768e+07	7.76209e+07	8.31763e+07	4.11242e+07	5.69803e+07	5.10531e+07	3.39256e+07	2.63678e+07	5.82172e+07
neg-M745T487	744.551	8.12077	hmdb::PE(20:1(11Z)/16:0); E10; true; HMDB0009253	744.551	[M-H]-	450.053	811.447	666.667	51.48503:0 51.48538:0 51.48573:0 51.48608:0 57.73977:0 57.74018:0 57.7406:0 57.74101:0 57.74143:2239 57.74184:3019 57.74226:3203 57.74268:2666 57.74309:1638 57.74356:0 57.74398:0 57.7444:0 57.74481:0 60.94056:0 60.94101:0 60.94146:0 60.94192:0 60.94237:1189 60.94282:2469 60.94327:3539 60.94372:3694 60.94417:2789 60.94462:1393 60.94516:0 60.94561:0 60.94606:0 60.94651:0 71.94269:0 71.94326:0 71.94…	PE(20:1(11Z)/16:0)	C41H80NO8P	Lipids and lipid-like molecules	Glycerophospholipids	HMDB0009253	C00350	-	1.34233e+07	1.6341e+07	1.47022e+07	1.36037e+07	1.36827e+07	1.35859e+07	1.51923e+07	1.38139e+07	1.55051e+07	1.48935e+07	1.34937e+07	1.452e+07	1.30579e+07	1.4921e+07	1.40896e+07	1.45972e+07	1.46035e+07	1.48539e+07	1.37038e+07	9.86104e+06	1.04091e+07	1.61638e+07	2.24664e+07	1.99561e+07	1.59593e+07	2.05544e+07	2.24662e+07	1.24951e+07	2.4935e+07	1.57824e+07	1.36031e+07	1.84312e+07	2.13996e+07
neg-M745T439	744.562	7.3114	lipidblast::GlcCer[NS] 34:1; GlcCer[NS](d18:1/16:0); [M+FA-H]-	744.561	[M+FA-H]-	535.583	941.918	1000	51.4849:0 51.48525:0 51.4856:0 51.48595:0 53.54995:0 53.55032:0 53.55069:0 53.55107:0 53.55144:1642 53.55181:2729 53.55218:3200 53.55255:2727 53.55293:1602 53.55345:0 53.55382:0 53.55419:0 53.55457:0 59.00983:0 59.01026:0 59.01069:0 59.01112:0 59.01155:0 59.01198:3454 59.01241:17637 59.01284:50897 59.01327:86272 59.0137:109194 59.01413:84117 59.01456:49377 59.01499:16829 59.01542:4129 59.01585:28…	GlcCer[NS] 34:1; GlcCer[NS](d18:1/16:0)	C40H77NO8	Lipids and lipid-like molecules	Sphingolipids	-	C01190	LMSP0501AA03	1.53375e+07	1.59015e+07	1.54232e+07	1.52595e+07	1.69736e+07	1.54399e+07	1.56146e+07	1.56294e+07	1.75041e+07	1.49628e+07	1.40856e+07	1.48653e+07	1.47151e+07	1.49947e+07	1.83118e+07	1.57099e+07	1.56315e+07	1.63197e+07	1.50203e+07	2.07041e+07	9.52875e+06	1.00613e+07	1.20809e+07	1.69496e+07	1.69327e+07	2.08078e+07	8.06607e+06	1.42908e+07	2.21866e+07	1.10169e+07	2.09639e+07	2.48185e+07	2.2176e+07
neg-M746T354	745.501	5.90063	lipidblast::PG 34:2; PG(16:0/18:2); [M-H]-	745.49	[M-H]-	489.521	788.467	428.571	51.48486:0 51.48521:0 51.48556:0 51.48591:0 52.25:0 52.25035:0 52.25071:0 52.25107:0 52.25143:1909 52.25179:2965 52.25214:3154 52.2525:2354 52.25286:1115 52.25353:0 52.25389:0 52.25425:0 52.25461:0 76.06097:0 76.0616:0 76.06223:0 76.06286:0 76.06348:1598 76.06412:2978 76.06474:3692 76.06538:3307 76.066:2116 76.06653:0 76.06716:0 76.06779:0 76.06842:0 78.95344:0 78.95411:0 78.95477:0 78.95544:0 78…	PG 34:2; PG(16:0/18:2)	C40H75O10P	Lipids and lipid-like molecules	Glycerophospholipids	-	C00344	LMGP04010983;LMGP04010877	508450	494305	487308	922602	512434	533139	551063	567705	543264	570588	584596	533082	548675	570741	573669	552193	549117	550453	576221	442382	931613	380013	696213	497889	34989.1	1.7296e+06	429889	248684	204194	329009	598690	1.05469e+06	1.49286e+06
neg-M746T328	745.549	5.46116	lipidblast::SM 34:2; SM(d18:2/16:0); [M+FA-H]-	745.549	[M+FA-H]-	610.206	881.071	1000	51.48488:0 51.48523:0 51.48558:0 51.48593:0 52.98768:0 52.98804:0 52.98841:0 52.98878:0 52.98914:1689 52.98951:2583 52.98988:2940 52.99024:2552 52.9906:1581 52.99109:0 52.99145:0 52.99182:0 52.99218:0 56.76491:0 56.76531:0 56.76572:0 56.76612:0 56.76653:1464 56.76693:2479 56.76734:2963 56.76775:2630 56.76815:1684 56.76856:0 56.76897:0 56.76937:0 56.76978:0 56.95765:0 56.95805:0 56.95846:0 56.9588…	SM 34:2; SM(d18:2/16:0)	C39H77N2O6P	Lipids and lipid-like molecules	Sphingolipids	-	C00550	LMSP03010090	4.05865e+07	3.933e+07	3.88269e+07	4.00091e+07	4.20962e+07	4.00526e+07	4.06706e+07	4.11519e+07	3.87819e+07	3.96982e+07	4.13347e+07	3.94871e+07	4.01271e+07	4.02747e+07	4.10493e+07	3.91343e+07	4.08219e+07	4.12813e+07	3.88482e+07	3.87394e+07	4.43044e+07	2.73464e+07	4.29228e+07	4.68002e+07	3.48335e+07	5.65885e+07	4.69348e+07	2.93805e+07	4.11125e+07	3.14585e+07	3.20631e+07	3.47613e+07	4.39795e+07
neg-M746T314_1	745.548	5.23883	lipidblast::SM 34:2; SM(d18:2/16:0); [M+FA-H]-	745.549	[M+FA-H]-	611.323	882.709	1000	51.48495:0 51.48531:0 51.48566:0 51.48601:0 55.5054:0 55.50579:0 55.50618:0 55.50658:0 55.50697:12510 55.50736:24663 55.50776:31642 55.50814:29068 55.50854:18771 55.50912:0 55.50951:0 55.50991:0 55.5103:0 69.46029:0 69.46084:0 69.46139:0 69.46194:0 69.46249:26185 69.46304:37398 69.46358:40477 69.46413:32966 69.46468:18781 69.46521:0 69.46576:0 69.46631:0 69.46686:0 70.2699:0 70.27045:0 70.27102:0…	SM 34:2; SM(d18:2/16:0)	C39H77N2O6P	Lipids and lipid-like molecules	Sphingolipids	-	C00550	LMSP03010090	3.4748e+08	3.41655e+08	3.39834e+08	3.41195e+08	3.54429e+08	3.31457e+08	3.33106e+08	3.37738e+08	3.50818e+08	3.38856e+08	3.4664e+08	3.39097e+08	3.3572e+08	3.24539e+08	3.59618e+08	3.34271e+08	3.45852e+08	3.52214e+08	3.35911e+08	3.27184e+08	3.74487e+08	2.20618e+08	3.30819e+08	4.20543e+08	2.90766e+08	4.52986e+08	3.47069e+08	2.48478e+08	3.66745e+08	2.40114e+08	2.73115e+08	2.89472e+08	3.33066e+08
neg-M746T349	745.548	5.81956	lipidblast::SM 34:2; SM(d14:2/20:0); [M+FA-H]-	745.549	[M+FA-H]-	363.654	877.816	800	51.48518:0 51.48553:0 51.48588:0 51.48623:0 76.16929:0 76.16992:0 76.17056:0 76.17118:0 76.17181:0 76.17245:0 76.17307:0 76.17371:0 76.17433:0 76.17496:0 76.17552:0 76.17615:0 76.17678:0 76.17741:0 78.9528:0 78.95347:0 78.95414:0 78.9548:0 78.95547:306 78.95613:3126 78.95679:17418 78.95747:59088 78.95813:104745 78.95879:140475 78.95946:113242 78.96013:67317 78.96079:24930 78.96146:7680 78.96212:2…	SM 34:2; SM(d14:2/20:0)	C39H77N2O6P	Lipids and lipid-like molecules	Sphingolipids	-	C00550	-	3.64636e+06	3.86037e+06	3.70686e+06	3.76554e+06	3.53877e+06	3.81251e+06	3.68068e+06	3.65242e+06	3.76167e+06	3.72587e+06	3.71463e+06	3.72798e+06	3.61419e+06	3.79958e+06	3.70995e+06	3.68373e+06	3.85306e+06	3.59066e+06	3.71274e+06	3.07407e+06	4.30616e+06	2.59878e+06	2.38874e+06	3.16846e+06	2.88225e+06	3.30422e+06	3.31509e+06	3.04129e+06	3.24972e+06	3.07933e+06	2.81914e+06	3.03043e+06	3.22964e+06
neg-M747T465	746.511	7.74813	lipidblast::Plasmenyl-PE 38:6; PE(P-16:0/22:6); [M-H]-	746.51	[M-H]-	731.119	867.752	1000	51.48497:0 51.48532:0 51.48567:0 51.48602:0 55.66615:0 55.66655:0 55.66694:0 55.66733:0 55.66773:1305 55.66812:2565 55.66851:3147 55.66891:2560 55.6693:1267 55.66991:0 55.67031:0 55.6707:0 55.6711:0 59.00996:0 59.01039:0 59.01082:0 59.01125:0 59.01168:2206 59.01211:2663 59.01254:10408 59.01297:24478 59.0134:39898 59.01383:47267 59.01426:34891 59.01469:19757 59.01512:5794 59.01555:668 59.01592:0 5…	Plasmenyl-PE 38:6; PE(P-16:0/22:6)	C43H74NO7P	Lipids and lipid-like molecules	Glycerophospholipids	HMDB05780	C04756	LMGP02030001	7.56279e+07	7.66589e+07	7.22565e+07	7.55449e+07	7.61732e+07	7.35842e+07	7.48599e+07	7.49249e+07	7.62186e+07	7.68585e+07	7.00636e+07	7.30714e+07	7.1155e+07	7.70897e+07	7.71244e+07	7.50303e+07	7.3274e+07	7.53584e+07	7.65993e+07	7.31117e+07	9.63251e+07	6.42489e+07	5.16039e+07	8.39401e+07	7.53521e+07	8.14262e+07	5.93092e+07	6.95232e+07	1.15913e+08	6.69714e+07	8.74173e+07	5.35323e+07	7.51045e+07
neg-M748T398_1	747.563	6.62645	lipidblast::SM 34:1; SM(d18:1/16:0); [M+FA-H]-	747.563	[M+FA-H]-	611.508	867.726	1000	51.48518:0 51.48553:0 51.48588:0 51.48623:0 76.38851:0 76.38914:0 76.38978:0 76.39041:0 76.39104:0 76.39168:0 76.39231:0 76.39294:0 76.39358:0 76.39421:0 76.39484:0 76.39548:0 76.39611:0 76.39674:0 76.39738:0 76.39801:0 76.39864:0 76.39928:0 76.39991:0 76.40055:0 76.40118:0 76.40182:0 76.40245:0 78.95023:0 78.95089:0 78.95155:0 78.95222:0 78.95288:0 78.95355:0 78.95422:0 78.95486:239537 78.95553:…	SM 34:1; SM(d18:1/16:0)	C39H79N2O6P	Lipids and lipid-like molecules	Sphingolipids	-	C00550	LMSP03010003	1.85032e+09	1.85788e+09	1.74207e+09	1.82567e+09	1.80768e+09	1.90737e+09	1.81419e+09	1.74121e+09	1.83938e+09	1.9307e+09	1.75206e+09	1.86302e+09	1.80937e+09	1.81866e+09	1.79629e+09	1.81114e+09	1.79604e+09	1.87783e+09	1.83108e+09	2.27798e+09	1.64295e+09	1.33051e+09	1.70567e+09	2.071e+09	1.71055e+09	2.09473e+09	2.00883e+09	1.46568e+09	2.39991e+09	1.30984e+09	1.67286e+09	2.04595e+09	2.18019e+09
neg-M748T426	747.564	7.09778	lipidblast::SM 34:1; SM(d14:1/20:0); [M+FA-H]-	747.565	[M+FA-H]-	585.275	874.689	800	51.48491:0 51.48526:0 51.48561:0 51.48596:0 53.99155:0 53.99193:0 53.99231:0 53.99268:0 53.99306:1477 53.99343:2710 53.99381:3139 53.99419:2456 53.99456:1184 53.99521:0 53.99559:0 53.99596:0 53.99634:0 76.38915:0 76.38979:0 76.39042:0 76.39105:0 76.39169:0 76.39232:0 76.39295:0 76.39359:0 76.39422:0 76.39485:0 76.39548:0 76.39612:0 76.39675:0 76.39738:0 76.39802:0 76.39865:0 76.39928:0 76.39993:0…	SM 34:1; SM(d14:1/20:0)	C39H79N2O6P	Lipids and lipid-like molecules	Sphingolipids	-	C00550	-	1.2408e+08	1.05609e+08	1.3136e+08	1.1962e+08	1.1954e+08	1.24001e+08	1.22249e+08	1.26977e+08	1.15501e+08	1.15826e+08	1.23601e+08	1.17284e+08	1.21287e+08	1.23553e+08	1.13212e+08	1.35372e+08	1.20103e+08	1.16686e+08	1.17662e+08	1.47547e+08	1.12858e+08	1.16187e+08	1.37103e+08	1.36108e+08	1.32475e+08	1.29889e+08	1.46977e+08	1.18805e+08	1.75528e+08	1.1551e+08	1.35677e+08	1.36915e+08	1.39568e+08
neg-M748T381	747.564	6.34628	lipidblast::SM 34:1; SM(d18:1/16:0); [M+FA-H]-	747.566	[M+FA-H]-	606.202	881.15	1000	51.48506:0 51.48541:0 51.48576:0 51.48611:0 58.7583:0 58.75873:0 58.75916:0 58.75959:0 58.76001:2046 58.76044:3032 58.76087:3252 58.7613:2477 58.76172:1156 58.76217:0 58.7626:0 58.76302:0 58.76345:0 59.44079:0 59.44122:0 59.44166:0 59.44209:0 59.44253:1180 59.44296:2581 59.4434:3407 59.44383:3028 59.44427:1763 59.44469:0 59.44513:0 59.44556:0 59.446:0 61.98511:0 61.98557:0 61.98603:0 61.9865:0 61…	SM 34:1; SM(d18:1/16:0)	C39H79N2O6P	Lipids and lipid-like molecules	Sphingolipids	-	C00550	LMSP03010003	9.02962e+06	8.59273e+06	8.96102e+06	9.05474e+06	1.01755e+07	9.68008e+06	8.75193e+06	9.33442e+06	9.11136e+06	1.17727e+07	9.07674e+06	9.02903e+06	8.92708e+06	9.0638e+06	9.7942e+06	9.23744e+06	9.09149e+06	8.75044e+06	9.5164e+06	1.44636e+07	1.07451e+07	7.68072e+06	7.38615e+06	1.54314e+07	6.04484e+06	9.4194e+06	8.87565e+06	4.97144e+06	1.09139e+07	4.25992e+06	9.41418e+06	6.49627e+06	8.84122e+06
neg-M749T483	748.526	8.04265	lipidblast::Plasmenyl-PE 38:5; PE(P-16:0/22:5); [M-H]-	748.526	[M-H]-	722.875	883.61	1000	51.48507:0 51.48542:0 51.48577:0 51.48612:0 59.01028:0 59.01071:0 59.01114:0 59.01157:0 59.012:1467 59.01242:4118 59.01286:11380 59.01329:18433 59.01371:20597 59.01414:14070 59.01458:7152 59.01501:1251 59.01562:0 59.01605:0 59.01648:0 59.01691:0 78.95296:0 78.95363:0 78.95429:0 78.95496:0 78.95562:1096 78.95628:4646 78.95695:17629 78.95762:44138 78.95828:73131 78.95895:85424 78.95962:60568 78.960…	Plasmenyl-PE 38:5; PE(P-16:0/22:5)	C43H76NO7P	Lipids and lipid-like molecules	Glycerophospholipids	-	C04756	-	1.33266e+08	1.41508e+08	1.37914e+08	1.39409e+08	1.38421e+08	1.37607e+08	1.38935e+08	1.36531e+08	1.39651e+08	1.4052e+08	1.30862e+08	1.34899e+08	1.34134e+08	1.44872e+08	1.37741e+08	1.40331e+08	1.35713e+08	1.37984e+08	1.38267e+08	1.54488e+08	2.25215e+08	8.05625e+07	7.23583e+07	9.93489e+07	1.29502e+08	1.10141e+08	8.56957e+07	1.12781e+08	1.17589e+08	1.3947e+08	1.36279e+08	8.70885e+07	5.17356e+07
neg-M750T441	749.579	7.34205	lipidblast::SM 34:0; SM(d18:0/16:0); [M+FA-H]-	749.58	[M+FA-H]-	596.476	879.899	1000	51.81502:0 51.81538:0 51.81573:0 51.81608:0 74.68221:0 74.68282:0 74.68343:0 74.68404:0 74.68465:1727 74.68526:3266 74.68587:3863 74.68649:3032 74.6871:1396 74.68771:0 74.68832:0 74.68893:0 74.68955:0 76.61251:0 76.61315:0 76.61378:0 76.61442:0 76.61506:0 76.61569:0 76.61633:0 76.61697:0 76.6176:0 76.61824:0 76.61887:0 76.61951:0 76.62015:0 76.62078:0 76.62141:0 76.62206:0 76.62269:0 76.62332:0 7…	SM 34:0; SM(d18:0/16:0)	C39H81N2O6P	Lipids and lipid-like molecules	Sphingolipids	-	C00550	LMSP03010004	4.68069e+07	4.77084e+07	4.56367e+07	4.77944e+07	4.86785e+07	4.7211e+07	4.6273e+07	4.75815e+07	4.66055e+07	4.73915e+07	4.6705e+07	4.66807e+07	4.7187e+07	4.77353e+07	4.73698e+07	4.65859e+07	4.76918e+07	4.77927e+07	4.64213e+07	6.64186e+07	4.42128e+07	3.20278e+07	3.22949e+07	9.24443e+07	4.01774e+07	6.10771e+07	6.14746e+07	3.92329e+07	6.55677e+07	3.24066e+07	5.49396e+07	6.06397e+07	4.16893e+07
neg-M751T508	750.542	8.46085	lipidblast::Plasmenyl-PE 38:4; PE(P-18:0/20:4); [M-H]-	750.543	[M-H]-	832.822	920.053	1000	51.8149:0 51.81525:0 51.81561:0 51.81596:0 59.01027:0 59.0107:0 59.01113:0 59.01156:0 59.01199:8173 59.01242:45411 59.01285:124280 59.01328:208235 59.01371:248895 59.01414:178443 59.01457:95342 59.015:24454 59.01543:17211 59.01588:0 59.01631:0 59.01674:0 59.01717:0 60.78162:0 60.78206:0 60.78251:0 60.78296:0 60.78341:17073 60.78386:27282 60.78431:29670 60.78476:23211 60.78521:12678 60.78564:0 60.…	Plasmenyl-PE 38:4; PE(P-18:0/20:4)	C43H78NO7P	Lipids and lipid-like molecules	Glycerophospholipids	HMDB05779	C04756	LMGP02030003	2.06714e+08	2.16149e+08	2.25159e+08	2.11654e+08	2.11044e+08	2.14106e+08	2.12256e+08	2.10909e+08	2.20467e+08	2.1618e+08	2.06787e+08	2.13632e+08	2.06234e+08	2.17364e+08	2.13814e+08	2.14768e+08	2.13848e+08	2.14556e+08	2.14913e+08	2.46331e+08	3.49686e+08	1.06729e+08	8.50619e+07	1.11128e+08	1.47932e+08	1.79769e+08	1.48566e+08	1.72602e+08	1.25967e+08	2.28149e+08	2.2988e+08	1.00428e+08	6.47911e+07
neg-M751T485	750.539	8.0839	lipidblast::Plasmenyl-PE 38:4; PE(P-18:0/20:4); [M-H]-	750.54	[M-H]-	819.206	913.788	1000	51.8149:0 51.81525:0 51.81561:0 51.81596:0 59.01027:0 59.0107:0 59.01113:0 59.01155:0 59.01199:7887 59.01242:26933 59.01285:59041 59.01328:94194 59.01371:102813 59.01414:68614 59.01456:33881 59.015:4880 59.01545:0 59.01588:0 59.0163:0 59.01674:0 61.02003:0 61.02049:0 61.02094:0 61.02139:0 61.02184:6630 61.0223:10546 61.02275:12157 61.0232:10632 61.02365:6825 61.02418:0 61.02463:0 61.02508:0 61.02…	Plasmenyl-PE 38:4; PE(P-18:0/20:4)	C43H78NO7P	Lipids and lipid-like molecules	Glycerophospholipids	HMDB05779	C04756	LMGP02030003	3.89725e+07	4.07661e+07	3.73488e+07	3.73092e+07	3.79907e+07	3.82501e+07	4.09083e+07	3.80405e+07	4.03129e+07	3.88264e+07	3.58963e+07	3.84502e+07	3.77175e+07	3.98908e+07	3.85111e+07	3.91241e+07	3.90491e+07	3.79611e+07	3.89306e+07	3.29168e+07	5.93841e+07	2.20765e+07	2.16221e+07	2.82386e+07	3.36668e+07	3.20697e+07	3.39444e+07	2.9914e+07	3.56057e+07	3.77655e+07	4.78803e+07	3.47913e+07	3.06261e+07
neg-M753T482	752.52	8.02881	lipidblast::PE 37:4; PE(17:0/20:4); [M-H]-	752.522	[M-H]-	824.805	907.702	625	51.8149:0 51.81525:0 51.81561:0 51.81596:0 59.01027:0 59.0107:0 59.01113:0 59.01156:0 59.01199:923 59.01242:3148 59.01285:9816 59.01328:16252 59.01371:18623 59.01414:12678 59.01457:6222 59.015:2430 59.01544:0 59.01587:0 59.0163:0 59.01673:0 59.42862:0 59.42905:0 59.42949:0 59.42992:0 59.43036:1341 59.43079:2793 59.43122:3378 59.43166:2667 59.43209:1279 59.43251:0 59.43295:0 59.43338:0 59.43382:0 …	PE 37:4; PE(17:0/20:4)	C42H76NO8P	Lipids and lipid-like molecules	Glycerophospholipids	-	C00350	LMGP02010003;LMGP02010940	3.26216e+06	3.27096e+06	3.06904e+06	3.43467e+06	3.14631e+06	3.23151e+06	3.24679e+06	3.23494e+06	3.21824e+06	3.25954e+06	3.22115e+06	3.23017e+06	3.24395e+06	3.23129e+06	3.233e+06	3.24332e+06	3.26355e+06	3.12601e+06	3.3122e+06	2.41557e+06	3.92953e+06	2.03594e+06	4.69468e+06	7.20426e+06	1.18761e+06	6.99416e+06	1.06391e+07	2.27493e+06	3.09731e+06	2.53457e+06	1.90635e+06	1.64594e+06	2.39265e+06
neg-M753T508	752.552	8.46492	lipidblast::Plasmenyl-PE 38:3; PE(P-18:0/20:3); [M-H]-	752.559	[M-H]-	830.341	918.139	1000	51.81479:0 51.81514:0 51.81549:0 51.81585:0 55.22567:0 55.22606:0 55.22645:0 55.22684:0 55.22723:1817 55.22762:2708 55.22801:3028 55.2284:2495 55.22879:1341 55.22929:0 55.22968:0 55.23007:0 55.23046:0 59.0107:0 59.01113:0 59.01156:0 59.01199:0 59.01242:703 59.01285:2581 59.01328:4818 59.01371:5836 59.01414:4816 59.01457:2605 59.015:812 59.01546:0 59.01588:0 59.01632:0 59.01675:0 64.06883:0 64.069…	Plasmenyl-PE 38:3; PE(P-18:0/20:3)	C43H80NO7P	Lipids and lipid-like molecules	Glycerophospholipids	-	C04756	LMGP02030055	4.84655e+07	5.11148e+07	4.97493e+07	4.9529e+07	5.0084e+07	5.033e+07	5.02169e+07	4.98409e+07	5.13082e+07	4.89895e+07	4.89302e+07	4.98307e+07	4.76136e+07	5.16556e+07	4.84408e+07	5.01369e+07	5.13992e+07	5.03e+07	4.91475e+07	4.59344e+07	1.11417e+08	2.61999e+07	1.98154e+07	3.13053e+07	3.45402e+07	3.62649e+07	2.64424e+07	3.94638e+07	3.62139e+07	4.67336e+07	7.44316e+07	3.77708e+07	2.18101e+07
neg-M755T537	754.574	8.95313	lipidblast::Plasmenyl-PE 38:2; PE(P-20:0/18:2); [M-H]-	754.574	[M-H]-	806.246	900.814	1000	52.14491:0 52.14526:0 52.14562:0 52.14598:0 54.14652:0 54.1469:0 54.14727:0 54.14765:0 54.14803:1445 54.14841:2779 54.14878:3483 54.14916:3014 54.14954:1690 54.15015:0 54.15053:0 54.15091:0 54.15129:0 69.56802:0 69.56857:0 69.56912:0 69.56967:0 69.57022:1651 69.57077:2913 69.57133:3464 69.57188:2979 69.57243:1810 69.57298:0 69.57353:0 69.57408:0 69.57463:0 69.80635:0 69.80691:0 69.80746:0 69.8080…	Plasmenyl-PE 38:2; PE(P-20:0/18:2)	C43H82NO7P	Lipids and lipid-like molecules	Glycerophospholipids	-	C04756	LMGP02030075	8.72999e+06	9.0487e+06	8.80895e+06	8.69864e+06	8.78755e+06	8.96019e+06	8.75579e+06	8.83016e+06	8.67446e+06	9.16592e+06	8.72421e+06	8.69717e+06	8.77168e+06	8.99982e+06	8.69807e+06	8.91486e+06	8.77816e+06	9.09621e+06	8.58644e+06	8.34592e+06	1.07344e+07	3.54301e+06	3.54178e+06	1.19498e+07	7.85135e+06	8.84857e+06	4.73344e+06	7.25206e+06	9.02065e+06	5.65326e+06	8.73267e+06	6.63295e+06	7.73266e+06
neg-M755T565	754.655	9.42112	lipidblast::Cer[AP] 44:1; Cer[AP](t18:1/26:0); [M+FA-H]-	754.656	[M+FA-H]-	353.471	832.824	500	52.14496:0 52.14532:0 52.14568:0 52.14603:0 55.7174:0 55.71779:0 55.71818:0 55.71858:0 55.71897:843 55.71937:1431 55.71976:1677 55.72015:1415 55.72055:811 55.72113:0 55.72152:0 55.72192:0 55.72231:0 75.00208:0 75.00269:0 75.00331:0 75.00392:0 75.00454:881 75.00516:1578 75.00578:1912 75.00639:1673 75.007:1034 75.00766:0 75.00828:0 75.0089:0 75.00951:0 78.73447:0 78.73513:0 78.73579:0 78.73646:0 78…	Cer[AP] 44:1; Cer[AP](t18:1/26:0)	C44H87NO5	Lipids and lipid-like molecules	Sphingolipids	-	C12145	-	1.95366e+06	1.94586e+06	1.86469e+06	1.62464e+06	1.79681e+06	1.91163e+06	1.83337e+06	1.87193e+06	1.76955e+06	1.91373e+06	1.85558e+06	1.82169e+06	1.81148e+06	1.88514e+06	1.81748e+06	1.85947e+06	1.89426e+06	1.8397e+06	1.79869e+06	1.87386e+06	3.21682e+06	1.44745e+06	2.15824e+06	1.34172e+06	1.33201e+06	1.43751e+06	1.63998e+06	1.59786e+06	1.72702e+06	1.47675e+06	1.18651e+06	1.60444e+06	3.32967e+06
neg-M757T556	756.59	9.2644	lipidblast::Plasmenyl-PE 38:1; PE(P-20:0/18:1); [M-H]-	756.592	[M-H]-	796.458	880.492	1000	52.14491:0 52.14527:0 52.14563:0 52.14598:0 54.13519:0 54.13557:0 54.13594:0 54.13632:0 54.1367:1589 54.13708:2331 54.13745:2635 54.13783:2335 54.13821:1563 54.13866:0 54.13903:0 54.13941:0 54.13979:0 56.34383:0 56.34423:0 56.34464:0 56.34504:0 56.34544:1469 56.34584:2432 56.34624:2897 56.34664:2604 56.34704:1713 56.34754:0 56.34795:0 56.34835:0 56.34875:0 62.43415:0 62.43462:0 62.43508:0 62.4355…	Plasmenyl-PE 38:1; PE(P-20:0/18:1)	C43H84NO7P	Lipids and lipid-like molecules	Glycerophospholipids	-	C04756	LMGP02030074	2.425e+06	2.4407e+06	2.4174e+06	2.43115e+06	2.42991e+06	2.42883e+06	2.42876e+06	2.42887e+06	2.42877e+06	2.42886e+06	2.42879e+06	2.42882e+06	2.42883e+06	2.42881e+06	2.4288e+06	2.42887e+06	2.42967e+06	2.42683e+06	2.42992e+06	2.54148e+06	2.8699e+06	1.24302e+06	1.62915e+06	2.58959e+06	2.46924e+06	2.8622e+06	1.62462e+06	2.1489e+06	2.63617e+06	2.15513e+06	3.2826e+06	1.17479e+06	1.71105e+06
neg-M760T360	759.564	6.00647	lipidblast::SM 35:2; SM(d14:2/21:0); [M+FA-H]-	759.563	[M+FA-H]-	611.151	873.854	800	52.47523:0 52.47559:0 52.47595:0 52.47631:0 71.47965:0 71.48022:0 71.4808:0 71.48138:0 71.48195:1978 71.48252:3054 71.48309:3435 71.48367:2789 71.48424:1467 71.48482:0 71.4854:0 71.48597:0 71.48654:0 77.72266:0 77.72331:0 77.72397:0 77.72462:0 77.72527:0 77.72591:0 77.72656:0 77.72721:0 77.72787:0 77.72852:0 77.72916:0 77.72981:0 77.73046:0 77.73112:0 77.73177:0 77.73241:0 77.73306:0 77.73363:0 7…	SM 35:2; SM(d14:2/21:0)	C40H79N2O6P	Lipids and lipid-like molecules	Sphingolipids	-	C00550	-	6.00924e+06	6.07346e+06	5.86553e+06	5.82353e+06	6.13711e+06	6.063e+06	6.24239e+06	5.66451e+06	6.0763e+06	6.04292e+06	6.05653e+06	5.92258e+06	5.93186e+06	6.05107e+06	5.90205e+06	6.23644e+06	5.86088e+06	6.03169e+06	5.96851e+06	5.07685e+06	7.06286e+06	4.94056e+06	5.65186e+06	6.51394e+06	4.97435e+06	6.89767e+06	6.53533e+06	3.69207e+06	4.86109e+06	5.32067e+06	3.98025e+06	4.7085e+06	5.67334e+06
neg-M760T327	760.491	5.44872	hmdb::PE(16:1(9Z)/22:6(4Z,7Z,10Z,13Z,16Z,19Z)); E20; true; HMDB0008979	760.49	[M-H]-	662.97	855.161	1000	52.47498:0 52.47534:0 52.4757:0 52.47606:0 53.7075:0 53.70787:0 53.70824:0 53.70862:0 53.70899:1662 53.70937:2688 53.70974:3039 53.71011:2443 53.71048:1271 53.71088:0 53.71126:0 53.71163:0 53.71201:0 54.63114:0 54.63152:0 54.6319:0 54.63229:0 54.63267:1741 54.63306:2669 54.63344:2942 54.63382:2415 54.6342:1406 54.63472:0 54.63511:0 54.63549:0 54.63587:0 59.1757:0 59.17613:0 59.17656:0 59.17699:0 …	PE(16:1(9Z)/22:6(4Z,7Z,10Z,13Z,16Z,19Z))	C43H72NO8P	Lipids and lipid-like molecules	Glycerophospholipids	HMDB0008979	C00350	-	395560	354353	344141	385203	389828	365389	358677	402806	364430	362871	371801	377299	373514	364435	388354	357586	362181	389143	370851	258654	433887	135998	255473	2.35805e+06	126842	1.03817e+06	1.59616e+06	454113	665261	180114	159479	218569	78670.2
neg-M761T486	760.526	8.09651	lipidblast::Plasmenyl-PE 39:6; PE(P-17:0/22:6); [M-H]-	760.525	[M-H]-	751.362	875.683	1000	52.4752:0 52.47556:0 52.47592:0 52.47628:0 59.0099:0 59.01033:0 59.01076:0 59.01119:0 59.01162:2381 59.01205:2814 59.01248:10022 59.01291:22939 59.01334:36875 59.01377:41406 59.0142:28674 59.01463:14902 59.01506:3435 59.01549:0 59.01586:0 59.01629:0 59.01672:0 59.01715:0 61.97122:0 61.97168:0 61.97215:0 61.97261:0 61.97307:1585 61.97353:2842 61.974:3342 61.97446:2728 61.97492:1434 61.97551:0 61.9…	Plasmenyl-PE 39:6; PE(P-17:0/22:6)	C44H76NO7P	Lipids and lipid-like molecules	Glycerophospholipids	-	C04756	-	7.39524e+06	7.60968e+06	7.01716e+06	6.86203e+06	7.19849e+06	7.37734e+06	7.59263e+06	7.09676e+06	7.48061e+06	7.44711e+06	6.72296e+06	7.52457e+06	7.16069e+06	7.47187e+06	7.21579e+06	6.72226e+06	7.05629e+06	7.77605e+06	7.43157e+06	5.99149e+06	4.80553e+06	5.49022e+06	5.34341e+06	9.61068e+06	7.01084e+06	9.00444e+06	6.83772e+06	4.90841e+06	1.16465e+07	7.7266e+06	7.64865e+06	3.47122e+06	7.2311e+06
neg-M761T472	760.549	7.87455	lipidblast::Plasmenyl-PC 32:1; PC(P-16:0/16:1); [M+FA-H]-	760.549	[M+FA-H]-	548.091	891.81	833.333	52.47515:0 52.47551:0 52.47587:0 52.47623:0 63.64635:0 63.64684:0 63.64732:0 63.6478:0 63.64828:2359 63.64876:3102 63.64924:3263 63.64973:2585 63.65021:1372 63.65073:0 63.65121:0 63.6517:0 63.65218:0 65.13587:0 65.13638:0 65.13687:0 65.13737:0 65.13787:1901 65.13837:2873 65.13887:3127 65.13937:2506 65.13986:1413 65.14043:0 65.14094:0 65.14143:0 65.14193:0 78.95422:0 78.9549:0 78.95556:0 78.95622:…	Plasmenyl-PC 32:1; PC(P-16:0/16:1)	C40H78NO7P	Lipids and lipid-like molecules	Glycerophospholipids	-	C00958	LMGP01030026	2.50057e+06	3.67114e+06	2.40155e+06	2.30908e+06	2.61797e+06	2.52156e+06	3.38818e+06	2.23192e+06	2.1423e+06	3.58045e+06	2.28178e+06	3.20937e+06	3.43461e+06	2.22534e+06	3.35639e+06	2.81865e+06	2.39498e+06	2.45888e+06	2.48848e+06	1.53798e+06	1.54175e+06	921033	1.52922e+06	5.73638e+06	3.01513e+06	1.26333e+06	2.52648e+06	1.41798e+06	5.35876e+06	1.46049e+06	2.43921e+06	6.2324e+06	1.63314e+06
neg-M762T456	761.58	7.59837	lipidblast::SM 35:1; SM(d18:1/17:0); [M+FA-H]-	761.58	[M+FA-H]-	584.904	887.126	1000	52.47512:0 52.47548:0 52.47584:0 52.4762:0 59.81013:0 59.81057:0 59.81101:0 59.81145:0 59.81189:1765 59.81233:3030 59.81277:3435 59.81321:2698 59.81364:1344 59.81418:0 59.81462:0 59.81506:0 59.8155:0 73.11591:0 73.11651:0 73.1171:0 73.1177:0 73.11829:2135 73.11888:3378 73.11948:3762 73.12006:3024 73.12066:1647 73.12127:0 73.12186:0 73.12246:0 73.12305:0 75.83186:0 75.83249:0 75.83311:0 75.83374:0…	SM 35:1; SM(d18:1/17:0)	C40H81N2O6P	Lipids and lipid-like molecules	Sphingolipids	-	C00550	LMSP03010044	3.68729e+07	3.82342e+07	3.72021e+07	3.78542e+07	3.85215e+07	3.8612e+07	3.6181e+07	3.78494e+07	3.77858e+07	4.0009e+07	3.69463e+07	3.73899e+07	3.72162e+07	3.6576e+07	3.68297e+07	3.83042e+07	3.90391e+07	3.69041e+07	3.83627e+07	4.03701e+07	3.02747e+07	3.13263e+07	3.55467e+07	4.15347e+07	2.977e+07	4.4218e+07	3.98613e+07	2.42616e+07	3.93105e+07	2.80165e+07	3.06344e+07	3.37307e+07	3.74537e+07
neg-M763T415	762.505	6.9113	lipidblast::PE 38:6; PE(16:0/22:6); [M-H]-	762.504	[M-H]-	793.681	894.061	750	52.47503:0 52.47539:0 52.47575:0 52.47611:0 55.34145:0 55.34184:0 55.34223:0 55.34262:0 55.34301:2662 55.3434:4933 55.34379:5884 55.34418:4864 55.34457:2616 55.34519:0 55.34558:0 55.34597:0 55.34636:0 59.00996:0 59.01038:0 59.01081:0 59.01125:0 59.01167:3382 59.0121:5412 59.01254:16587 59.01296:36340 59.01339:57837 59.01382:64548 59.01426:44441 59.01468:23100 59.01511:5008 59.01554:0 59.01602:0 5…	PE 38:6; PE(16:0/22:6)	C43H74NO8P	Lipids and lipid-like molecules	Glycerophospholipids	HMDB08946	C00350	LMGP02011161;LMGP02010095	8.37624e+07	8.58341e+07	8.1901e+07	8.16683e+07	8.66776e+07	8.36202e+07	8.40184e+07	8.40294e+07	8.34932e+07	8.43943e+07	8.36634e+07	8.3689e+07	8.44884e+07	8.349e+07	8.38611e+07	8.40135e+07	8.49978e+07	8.24549e+07	8.42994e+07	7.03515e+07	6.98747e+07	5.90394e+07	8.32024e+07	1.27387e+08	3.23776e+07	9.53844e+07	1.96807e+08	8.71882e+07	1.02049e+08	5.99164e+07	5.6882e+07	4.38421e+07	4.77645e+07
neg-M763T386_1	762.505	6.43998	lipidblast::PE 38:6; PE(18:1/20:5); [M-H]-	762.504	[M-H]-	608.188	907.066	750	52.47525:0 52.47561:0 52.47597:0 52.47633:0 59.00996:0 59.01039:0 59.01081:0 59.01125:0 59.01168:2062 59.0121:2829 59.01254:9073 59.01297:22762 59.01339:37972 59.01382:45637 59.01426:33026 59.01469:18206 59.01511:4848 59.01554:332 59.01594:0 59.01637:0 59.0168:0 59.01723:0 71.00974:0 71.0103:0 71.01087:0 71.01144:0 71.012:1637 71.01257:4584 71.01314:8100 71.01371:14524 71.01427:11236 71.01484:563…	PE 38:6; PE(18:1/20:5)	C43H74NO8P	Lipids and lipid-like molecules	Glycerophospholipids	-	C00350	LMGP02011195;LMGP02011172	6.57342e+06	6.57343e+06	6.57341e+06	6.57342e+06	6.57342e+06	6.57342e+06	6.57342e+06	6.57342e+06	6.57342e+06	6.57342e+06	6.57342e+06	6.57342e+06	6.57342e+06	6.57342e+06	6.57342e+06	6.57342e+06	6.57342e+06	6.57342e+06	6.57342e+06	3.86629e+06	1.18529e+07	1.58206e+06	5.18447e+06	1.98408e+07	1.21749e+06	2.98985e+07	1.95787e+07	1.96498e+06	5.14528e+06	1.6134e+06	3.203e+06	2.67751e+06	4.3995e+06
neg-M763T369	762.505	6.15418	lipidblast::PE 38:6; PE(18:2/20:4); [M-H]-	762.507	[M-H]-	817.725	891.6	500	52.47519:0 52.47555:0 52.47591:0 52.47627:0 66.54318:0 66.54369:0 66.54421:0 66.54472:0 66.54524:1415 66.54575:2686 66.54627:3198 66.54678:2503 66.5473:1165 66.54782:0 66.54833:0 66.54885:0 66.54936:0 68.39716:0 68.3977:0 68.39824:0 68.39877:0 68.39931:1522 68.39984:2713 68.40038:3404 68.40092:3072 68.40145:1932 68.40206:0 68.4026:0 68.40314:0 68.40367:0 78.9549:0 78.95556:0 78.95622:0 78.95689:0…	PE 38:6; PE(18:2/20:4)	C43H74NO8P	Lipids and lipid-like molecules	Glycerophospholipids	-	C00350	LMGP02011192;LMGP02010945	4.18107e+06	4.22505e+06	3.97831e+06	4.05085e+06	4.3724e+06	3.97554e+06	4.11112e+06	3.91529e+06	4.04984e+06	4.22431e+06	4.11687e+06	4.15471e+06	4.12332e+06	3.97977e+06	4.06102e+06	4.25282e+06	4.42079e+06	4.02296e+06	3.91386e+06	7.34994e+06	5.61108e+06	1.77488e+06	4.22689e+06	2.88994e+06	3.04759e+06	8.26325e+06	3.32878e+06	3.892e+06	1.31169e+06	2.09197e+06	2.29339e+06	1.71506e+06	4.62384e+06
neg-M763T234	762.507	3.9058	lipidblast::PE 38:6; PE(18:2/20:4); [M-H]-	762.508	[M-H]-	716.107	775.836	500	52.47514:0 52.47549:0 52.47586:0 52.47622:0 59.01027:0 59.0107:0 59.01113:0 59.01156:0 59.01199:1306 59.01242:3143 59.01285:5747 59.01328:8080 59.01371:8702 59.01414:7059 59.01457:4180 59.015:1781 59.01548:0 59.01591:0 59.01634:0 59.01677:0 63.42929:0 63.42978:0 63.43025:0 63.43073:0 63.43121:1881 63.43169:3197 63.43217:3631 63.43265:2902 63.43313:1548 63.43359:0 63.43407:0 63.43456:0 63.43503:0 …	PE 38:6; PE(18:2/20:4)	C43H74NO8P	Lipids and lipid-like molecules	Glycerophospholipids	-	C00350	LMGP02011192;LMGP02010945	270535	291131	274778	283032	299843	267883	288771	286960	272432	280218	286092	279324	307836	254926	280495	295016	282342	277734	282179	102906	70490.6	1.1958e+06	95260.6	437103	489732	291498	70647.7	117392	933889	697382	49135.8	215100	1.74832e+06
neg-M763T255	762.509	4.25263	hmdb::PE(16:0/22:6(4Z,7Z,10Z,13Z,16Z,19Z)); E20; true; HMDB0008946	762.508	[M-H]-	403.462	893.374	666.667	52.47511:0 52.47546:0 52.47583:0 52.47618:0 57.94335:0 57.94376:0 57.94418:0 57.9446:0 57.94502:1674 57.94544:2737 57.94585:3232 57.94627:2916 57.94669:1969 57.94712:0 57.94754:0 57.94796:0 57.94838:0 58.24991:0 58.25033:0 58.25075:0 58.25117:0 58.25159:1272 58.25201:2427 58.25244:2998 58.25286:2625 58.25328:1619 58.25373:0 58.25415:0 58.25457:0 58.25499:0 59.01113:0 59.01156:0 59.01199:0 59.0124…	PE(16:0/22:6(4Z,7Z,10Z,13Z,16Z,19Z))	C43H74NO8P	Lipids and lipid-like molecules	Glycerophospholipids	HMDB0008946	C00350	-	330412	371969	313155	336941	340285	357933	348355	344528	352397	377751	287312	350781	316883	354159	369281	322908	352834	340705	340225	319082	137377	789416	260228	744267	526532	741017	785089	390296	866501	709200	124502	343535	1.40015e+06
neg-M763T437	762.506	7.28106	hmdb::PE(16:0/22:6(4Z,7Z,10Z,13Z,16Z,19Z)); E20; true; HMDB0008946	762.505	[M-H]-	498.904	873.835	1000	52.47506:0 52.47543:0 52.47578:0 52.47615:0 56.50985:0 56.51025:0 56.51065:0 56.51105:0 56.51146:1251 56.51186:2505 56.51226:3150 56.51267:2721 56.51307:1559 56.51357:0 56.51397:0 56.51437:0 56.51477:0 59.55918:0 59.55962:0 59.56005:0 59.56049:0 59.56092:1232 59.56136:2326 59.56179:2890 59.56223:2434 59.56267:1248 59.56322:0 59.56365:0 59.56409:0 59.56452:0 78.95356:0 78.95423:0 78.9549:0 78.9555…	PE(16:0/22:6(4Z,7Z,10Z,13Z,16Z,19Z))	C43H74NO8P	Lipids and lipid-like molecules	Glycerophospholipids	HMDB0008946	C00350	-	4.33645e+06	4.33645e+06	4.33645e+06	4.33645e+06	4.33645e+06	4.33645e+06	4.33645e+06	4.33645e+06	4.33645e+06	4.33645e+06	4.33645e+06	4.33645e+06	4.33645e+06	4.33645e+06	4.33645e+06	4.33645e+06	4.33645e+06	4.33645e+06	4.33645e+06	3.16841e+06	4.15258e+06	3.03012e+06	5.37941e+06	9.2497e+06	1.74456e+06	7.8916e+06	1.67699e+07	4.47744e+06	7.48667e+06	2.84117e+06	2.84047e+06	1.94843e+06	4.00644e+06
neg-M763T361	762.528	6.01914	lipidblast::PE 38:6; PE(18:2/20:4); [M-H]-	762.507	[M-H]-	817.725	891.6	500	52.47519:0 52.47555:0 52.47591:0 52.47627:0 66.54318:0 66.54369:0 66.54421:0 66.54472:0 66.54524:1415 66.54575:2686 66.54627:3198 66.54678:2503 66.5473:1165 66.54782:0 66.54833:0 66.54885:0 66.54936:0 68.39716:0 68.3977:0 68.39824:0 68.39877:0 68.39931:1522 68.39984:2713 68.40038:3404 68.40092:3072 68.40145:1932 68.40206:0 68.4026:0 68.40314:0 68.40367:0 78.9549:0 78.95556:0 78.95622:0 78.95689:0…	PE 38:6; PE(18:2/20:4)	C43H74NO8P	Lipids and lipid-like molecules	Glycerophospholipids	-	C00350	LMGP02011192;LMGP02010945	302443	306984	335821	245138	302577	348148	336357	350908	259276	351807	297141	320666	235076	309328	311670	328367	296826	355760	284911	285153	205481	251564	67305.7	2.89035e+06	87479.6	1.09292e+06	1.46598e+06	123579	1.02825e+06	156129	212610	1.06887e+06	89717.6
neg-M763T491	762.541	8.18932	lipidblast::Plasmenyl-PC 32:0; PC(P-16:0/16:0); [M+FA-H]-	762.563	[M+FA-H]-	662.932	885.538	833.333	52.47512:0 52.47548:0 52.47584:0 52.4762:0 58.75701:0 58.75743:0 58.75786:0 58.75829:0 58.75872:3044 58.75914:5064 58.75957:5817 58.76:4935 58.76043:2973 58.76088:0 58.76131:0 58.76173:0 58.76216:0 63.80603:0 63.80651:0 63.807:0 63.80748:0 63.80796:0 63.80844:0 63.80893:0 63.80941:0 63.80989:0 63.81038:0 63.81086:0 63.81137:0 63.81185:0 63.81234:0 63.81282:0 66.15824:0 66.15875:0 66.15926:0 66.15…	Plasmenyl-PC 32:0; PC(P-16:0/16:0)	C40H80NO7P	Lipids and lipid-like molecules	Glycerophospholipids	-	C00958	LMGP01030025	1.02587e+06	1.26107e+06	1.3722e+06	1.08354e+06	1.40697e+06	1.10835e+06	1.05298e+06	1.22912e+06	1.04911e+06	1.37598e+06	1.0759e+06	1.03078e+06	1.29706e+06	1.0993e+06	1.43373e+06	1.34495e+06	1.03039e+06	979143	1.36865e+06	1.24764e+06	1.52323e+06	964584	496742	1.58173e+06	1.85345e+06	1.31182e+06	760843	778587	1.18174e+06	1.80873e+06	995440	631608	1.20155e+06
neg-M763T498	762.564	8.30475	lipidblast::Plasmenyl-PC 32:0; PC(P-16:0/16:0); [M+FA-H]-	762.563	[M+FA-H]-	662.932	885.538	833.333	52.47512:0 52.47548:0 52.47584:0 52.4762:0 58.75701:0 58.75743:0 58.75786:0 58.75829:0 58.75872:3044 58.75914:5064 58.75957:5817 58.76:4935 58.76043:2973 58.76088:0 58.76131:0 58.76173:0 58.76216:0 63.80603:0 63.80651:0 63.807:0 63.80748:0 63.80796:0 63.80844:0 63.80893:0 63.80941:0 63.80989:0 63.81038:0 63.81086:0 63.81137:0 63.81185:0 63.81234:0 63.81282:0 66.15824:0 66.15875:0 66.15926:0 66.15…	Plasmenyl-PC 32:0; PC(P-16:0/16:0)	C40H80NO7P	Lipids and lipid-like molecules	Glycerophospholipids	-	C00958	LMGP01030025	2.98134e+07	3.04787e+07	3.00797e+07	2.93348e+07	3.04109e+07	3.00236e+07	3.00125e+07	3.00235e+07	3.002e+07	3.00208e+07	3.00213e+07	3.00187e+07	3.00194e+07	3.00231e+07	3.00175e+07	3.00215e+07	2.9919e+07	3.02317e+07	2.99114e+07	3.18466e+07	2.17657e+07	1.58984e+07	2.16944e+07	5.71153e+07	2.9123e+07	2.51953e+07	3.29483e+07	2.26598e+07	7.90984e+07	1.64829e+07	3.82278e+07	5.90052e+07	4.15927e+07
neg-M764T481	763.597	8.01732	lipidblast::SM 35:0; SM(d14:0/21:0); [M+FA-H]-	763.599	[M+FA-H]-	525.301	880.475	800	52.47515:0 52.47551:0 52.47587:0 52.47623:0 61.85065:0 61.85112:0 61.85158:0 61.85204:0 61.8525:1848 61.85296:2843 61.85342:3239 61.85389:2795 61.85435:1709 61.85488:0 61.85534:0 61.8558:0 61.85626:0 69.11845:0 69.11899:0 69.11953:0 69.12008:0 69.12062:1944 69.12117:3128 69.12171:3471 69.12226:2694 69.1228:1325 69.12338:0 69.12393:0 69.12447:0 69.12502:0 78.17104:0 78.17168:0 78.17234:0 78.173:0 …	SM 35:0; SM(d14:0/21:0)	C40H83N2O6P	Lipids and lipid-like molecules	Sphingolipids	-	C00550	-	1.04169e+06	1.01353e+06	1.08822e+06	1.00456e+06	1.13366e+06	1.0503e+06	1.04468e+06	1.04809e+06	1.05469e+06	1.0741e+06	1.03969e+06	1.03859e+06	1.05654e+06	1.08829e+06	1.00731e+06	1.08649e+06	1.0236e+06	1.0666e+06	1.05863e+06	1.36232e+06	955946	668228	716901	1.84117e+06	514781	1.8406e+06	1.51155e+06	715434	833086	564300	1.02632e+06	1.13627e+06	727530
neg-M765T455	764.521	7.58277	lipidblast::PE 38:5; PE(16:0/22:5); [M-H]-	764.522	[M-H]-	802.75	923.89	875	52.80508:0 52.80545:0 52.80581:0 52.80617:0 59.01027:0 59.0107:0 59.01113:0 59.01156:0 59.01199:2104 59.01242:5521 59.01285:13870 59.01328:23033 59.01371:27012 59.01414:19598 59.01456:11116 59.015:3511 59.01543:1792 59.01588:0 59.01631:0 59.01674:0 59.01717:0 64.0771:0 64.07758:0 64.07806:0 64.07855:0 64.07904:1896 64.07952:2857 64.08001:3168 64.0805:2798 64.08099:1950 64.08154:0 64.08202:0 64.08…	PE 38:5; PE(16:0/22:5)	C43H76NO8P	Lipids and lipid-like molecules	Glycerophospholipids	-	C00350	-	6.20888e+07	3.69636e+07	3.63539e+07	3.69415e+07	3.78357e+07	6.1534e+07	3.70918e+07	4.11432e+07	4.2837e+07	4.62639e+07	4.08502e+07	4.37298e+07	3.95755e+07	3.62655e+07	5.14332e+07	5.01521e+07	5.79112e+07	3.34306e+07	3.53405e+07	3.38591e+07	5.89434e+07	4.87632e+07	6.40754e+07	1.14041e+08	3.54772e+07	8.68383e+07	1.18616e+08	2.45075e+07	3.17925e+07	2.46236e+07	3.81339e+07	2.25791e+07	3.16649e+07
neg-M765T478	764.521	7.96085	lipidblast::PE 38:5; PE(18:0/20:5); [M-H]-	764.521	[M-H]-	842.475	914.505	750	52.80499:0 52.80536:0 52.80572:0 52.80608:0 55.98219:0 55.98259:0 55.98299:0 55.98339:0 55.98378:1681 55.98418:3271 55.98458:4031 55.98497:3494 55.98537:2021 55.98579:0 55.98619:0 55.98659:0 55.98698:0 59.0102:0 59.01063:0 59.01106:0 59.01149:0 59.01192:1228 59.01235:8085 59.01278:27632 59.01321:48305 59.01364:63688 59.01407:50306 59.0145:29430 59.01493:10345 59.01536:2535 59.01586:0 59.01629:0 5…	PE 38:5; PE(18:0/20:5)	C43H76NO8P	Lipids and lipid-like molecules	Glycerophospholipids	-	C00350	LMGP02010973;LMGP02011201	2.32472e+07	2.38058e+07	2.26019e+07	2.25818e+07	2.48836e+07	2.42905e+07	2.29789e+07	2.36438e+07	2.40684e+07	2.41569e+07	2.23382e+07	2.4457e+07	2.33458e+07	2.34801e+07	2.40178e+07	2.33344e+07	2.31439e+07	2.37378e+07	2.33989e+07	1.65814e+07	3.09558e+07	2.10922e+07	4.16145e+07	4.47029e+07	1.20968e+07	4.97562e+07	7.02932e+07	2.80509e+07	1.68909e+07	2.22756e+07	1.46077e+07	1.97005e+07	1.46304e+07
neg-M765T461	764.547	7.67717	lipidblast::PC 31:0; PC(15:0/16:0); [M+FA-H]-	764.548	[M+FA-H]-	472.444	856.974	444.445	52.80516:0 52.80553:0 52.80589:0 52.80626:0 67.37822:0 67.37875:0 67.37927:0 67.3798:0 67.38032:1492 67.38084:2670 67.38137:3193 67.3819:2631 67.38242:1365 67.38296:0 67.38348:0 67.384:0 67.38453:0 69.45317:0 69.45371:0 69.45426:0 69.45481:0 69.45536:1615 69.45591:2914 69.45646:3521 69.45701:2905 69.45756:1448 69.45796:0 69.45851:0 69.45906:0 69.45961:0 78.95338:0 78.95404:0 78.9547:0 78.95537:0 …	PC 31:0; PC(15:0/16:0)	C39H78NO8P	Lipids and lipid-like molecules	Glycerophospholipids	HMDB07935;HMDB07967	C00157	LMGP01010562;LMGP01010532	1.33886e+06	1.40246e+06	1.25166e+06	1.33409e+06	1.36656e+06	1.33633e+06	1.5762e+06	1.12633e+06	1.32369e+06	1.38323e+06	1.44431e+06	1.22504e+06	1.48809e+06	1.28869e+06	1.28995e+06	1.38015e+06	1.1933e+06	1.46372e+06	1.38294e+06	601431	1.71175e+07	2.67337e+06	1.09985e+07	1.51767e+06	1.09741e+06	480811	1.83099e+07	380374	5.1703e+06	5.9444e+06	2.36425e+06	5.16312e+06	1.49358e+06
neg-M765T519	764.556	8.65405	lipidblast::Plasmenyl-PE 39:4; PE(P-19:0/20:4); [M-H]-	764.558	[M-H]-	754.668	891.564	1000	52.80493:0 52.80529:0 52.80566:0 52.80602:0 53.74784:0 53.74821:0 53.74858:0 53.74895:0 53.74933:1361 53.7497:2778 53.75008:3742 53.75045:3653 53.75082:2583 53.7512:1212 53.75163:0 53.752:0 53.75237:0 53.75275:0 55.496:0 55.49639:0 55.49678:0 55.49717:0 55.49757:981 55.49796:2264 55.49835:3385 55.49874:3637 55.49913:2802 55.49953:1436 55.49992:0 55.50031:0 55.5007:1538 55.50109:2517 55.50149:2822…	Plasmenyl-PE 39:4; PE(P-19:0/20:4)	C44H80NO7P	Lipids and lipid-like molecules	Glycerophospholipids	-	C04756	-	1.38057e+06	1.14087e+06	1.22285e+06	1.53792e+06	1.34376e+06	1.28689e+06	1.31108e+06	1.31241e+06	1.31005e+06	1.32466e+06	1.30567e+06	1.31227e+06	1.31233e+06	1.30243e+06	1.33935e+06	1.31333e+06	1.27567e+06	1.15368e+06	1.5197e+06	1.88949e+06	3.04476e+06	594221	296090	1.19368e+06	689751	701455	815663	958223	978224	1.25139e+06	2.81471e+06	1.68006e+06	452619
neg-M767T495	766.537	8.25763	lipidblast::PE 38:4; PE(16:0/22:4); [M-H]-	766.538	[M-H]-	819.398	910.876	750	52.80499:0 52.80535:0 52.80572:0 52.80608:0 55.85134:0 55.85173:0 55.85213:0 55.85252:0 55.85292:1186 55.85331:2397 55.85371:2935 55.85411:2423 55.8545:1295 55.85492:0 55.85531:0 55.85571:0 55.8561:0 56.40765:0 56.40806:0 56.40846:0 56.40886:0 56.40926:1491 56.40966:2533 56.41006:2888 56.41047:2321 56.41087:1202 56.41129:0 56.4117:0 56.4121:0 56.4125:0 57.16654:0 57.16695:0 57.16736:0 57.16777:0 …	PE 38:4; PE(16:0/22:4)	C43H78NO8P	Lipids and lipid-like molecules	Glycerophospholipids	HMDB08943	C00350	LMGP02010116;LMGP02011108	2.73763e+08	2.78635e+08	2.65878e+08	2.67868e+08	2.80127e+08	2.74872e+08	2.71941e+08	2.73378e+08	2.72019e+08	2.77844e+08	2.69214e+08	2.73629e+08	2.73314e+08	2.74715e+08	2.73296e+08	2.71534e+08	2.74762e+08	2.74812e+08	2.71278e+08	2.80843e+08	3.07761e+08	2.16434e+08	4.16666e+08	3.86414e+08	1.57938e+08	4.88735e+08	6.55797e+08	2.52155e+08	2.62596e+08	2.98562e+08	2.16037e+08	1.77082e+08	2.54472e+08
neg-M767T417	766.535	6.958	hmdb::PE(18:0/20:4(8Z,11Z,14Z,17Z)); E20; true; HMDB0009004	766.536	[M-H]-	544.808	829.344	1000	52.80509:0 52.80545:0 52.80582:0 52.80618:0 60.34892:0 60.34937:0 60.34981:0 60.35026:0 60.3507:1354 60.35115:2510 60.35159:2980 60.35204:2464 60.35248:1376 60.35295:0 60.3534:0 60.35384:0 60.35429:0 61.33361:0 61.33406:0 61.33452:0 61.33498:0 61.33543:1650 61.33588:2951 61.33634:3786 61.3368:3591 61.33725:2419 61.33772:0 61.33818:0 61.33863:0 61.33909:0 64.65694:0 64.65744:0 64.65793:0 64.65842:…	PE(18:0/20:4(8Z,11Z,14Z,17Z))	C43H78NO8P	Lipids and lipid-like molecules	Glycerophospholipids	HMDB0009004	C00350	-	8.83398e+06	9.88371e+06	8.27957e+06	8.64021e+06	8.90158e+06	9.92666e+06	9.34379e+06	8.64066e+06	8.57308e+06	9.1882e+06	8.69012e+06	9.07924e+06	9.17672e+06	8.41776e+06	8.92474e+06	9.37332e+06	8.75169e+06	9.3845e+06	8.99329e+06	7.3001e+06	8.705e+06	1.13615e+07	1.18108e+07	6.38984e+06	6.30796e+06	1.16628e+07	1.24028e+07	6.97322e+06	7.10659e+06	1.83312e+07	8.93108e+06	8.85353e+06	8.12587e+06
neg-M767T478	766.531	7.96018	lipidblast::PE 38:4; PE(16:0/22:4); [M-H]-	766.538	[M-H]-	819.398	910.876	750	52.80499:0 52.80535:0 52.80572:0 52.80608:0 55.85134:0 55.85173:0 55.85213:0 55.85252:0 55.85292:1186 55.85331:2397 55.85371:2935 55.85411:2423 55.8545:1295 55.85492:0 55.85531:0 55.85571:0 55.8561:0 56.40765:0 56.40806:0 56.40846:0 56.40886:0 56.40926:1491 56.40966:2533 56.41006:2888 56.41047:2321 56.41087:1202 56.41129:0 56.4117:0 56.4121:0 56.4125:0 57.16654:0 57.16695:0 57.16736:0 57.16777:0 …	PE 38:4; PE(16:0/22:4)	C43H78NO8P	Lipids and lipid-like molecules	Glycerophospholipids	HMDB08943	C00350	LMGP02010116;LMGP02011108	1.4301e+07	1.52005e+07	1.46539e+07	1.45037e+07	1.45896e+07	1.50087e+07	1.44475e+07	1.52524e+07	1.47065e+07	1.48629e+07	1.41701e+07	1.48354e+07	1.43181e+07	1.48969e+07	1.45893e+07	1.48737e+07	1.5033e+07	1.43901e+07	1.47417e+07	1.28286e+07	1.648e+07	1.95263e+07	2.58013e+07	4.05716e+07	9.44072e+06	3.48916e+07	3.82081e+07	1.94621e+07	1.35198e+07	1.60073e+07	7.18863e+06	3.88458e+06	1.19192e+07
neg-M767T387	766.536	6.44378	hmdb::PE(18:0/20:4(8Z,11Z,14Z,17Z)); E20; true; HMDB0009004	766.538	[M-H]-	542.259	923.773	1000	52.80493:0 52.80529:0 52.80565:0 52.80602:0 53.84849:0 53.84887:0 53.84924:0 53.84962:0 53.84999:1329 53.85036:2477 53.85074:2973 53.85112:2526 53.85149:1481 53.85194:0 53.85231:0 53.85268:0 53.85306:0 56.17974:0 56.18014:0 56.18054:0 56.18094:0 56.18134:1436 56.18174:2857 56.18214:3455 56.18254:2797 56.18293:1438 56.18341:0 56.1838:0 56.1842:0 56.1846:0 58.53809:0 58.53851:0 58.53894:0 58.53936:…	PE(18:0/20:4(8Z,11Z,14Z,17Z))	C43H78NO8P	Lipids and lipid-like molecules	Glycerophospholipids	HMDB0009004	C00350	-	1.57796e+06	1.68346e+06	1.48325e+06	1.48741e+06	1.77609e+06	1.59439e+06	1.55019e+06	1.5783e+06	1.72167e+06	1.49579e+06	1.60216e+06	1.59339e+06	1.64891e+06	1.51586e+06	1.65177e+06	1.5863e+06	1.54159e+06	1.73002e+06	1.51534e+06	3.00349e+06	1.43565e+06	863782	1.65155e+06	2.69646e+06	1.52699e+06	3.14402e+06	1.96456e+06	856133	1.78453e+06	645693	1.40059e+06	1.38399e+06	1.77592e+06
neg-M767T350	766.536	5.83563	hmdb::PE(18:0/20:4(8Z,11Z,14Z,17Z)); E20; true; HMDB0009004	766.537	[M-H]-	245.682	881.321	1000	52.80509:0 52.80545:0 52.80582:0 52.80618:0 59.21673:0 59.21716:0 59.21759:0 59.21803:0 59.21846:2333 59.21889:3195 59.21932:3238 59.21975:2414 59.22018:1207 59.22069:0 59.22113:0 59.22156:0 59.22199:0 67.68135:0 67.68188:0 67.6824:0 67.68293:0 67.68346:1561 67.68399:2708 67.68452:3079 67.68504:2464 67.68557:1315 67.68612:0 67.68665:0 67.68718:0 67.68771:0 78.95353:0 78.95419:0 78.95486:0 78.9555…	PE(18:0/20:4(8Z,11Z,14Z,17Z))	C43H78NO8P	Lipids and lipid-like molecules	Glycerophospholipids	HMDB0009004	C00350	-	958970	957757	956501	961368	957129	958349	958350	958336	958352	958340	958347	958341	958349	958340	958349	958335	958480	958138	958422	515682	489649	1.96808e+06	641747	2.81605e+06	1.18465e+06	2.40342e+06	1.69444e+06	459961	2.05641e+06	1.67084e+06	272960	745685	3.28867e+06
neg-M769T495	768.544	8.25747	lipidblast::PE 38:3; PE(18:0/20:3); [M-H]-	768.554	[M-H]-	791.465	906.525	750	52.80499:0 52.80535:0 52.80571:0 52.80608:0 55.63072:0 55.63111:0 55.63151:0 55.6319:0 55.63229:1317 55.63269:2445 55.63308:2919 55.63347:2320 55.63387:1069 55.63433:0 55.63472:0 55.63512:0 55.63551:0 57.86312:0 57.86354:0 57.86396:0 57.86437:0 57.86479:1194 57.86521:2472 57.86562:3327 57.86604:3016 57.86646:1685 57.86691:0 57.86733:0 57.86775:0 57.86816:0 59.0107:0 59.01113:0 59.01156:0 59.01199…	PE 38:3; PE(18:0/20:3)	C43H80NO8P	Lipids and lipid-like molecules	Glycerophospholipids	-	C00350	LMGP02011202;LMGP02010913	3.14236e+07	5.36322e+07	3.07834e+07	3.04359e+07	5.49609e+07	3.38278e+07	3.28507e+07	3.39296e+07	5.8729e+07	3.54315e+07	3.34868e+07	3.3149e+07	3.31336e+07	3.2324e+07	5.02626e+07	2.62678e+07	4.22717e+07	4.13352e+07	4.13709e+07	4.81754e+07	3.91989e+07	2.71739e+07	5.39462e+07	5.07599e+07	3.18733e+07	5.99885e+07	7.96875e+07	3.05932e+07	3.18143e+07	4.82235e+07	4.84387e+07	3.51886e+07	3.07158e+07
neg-M769T467	768.551	7.77642	hmdb::PE(18:2(9Z,12Z)/20:1(11Z)); E10; true; HMDB0009098	768.56	[M-H]-	393.167	878.682	666.667	52.80496:0 52.80532:0 52.80569:0 52.80605:0 54.92913:0 54.92951:0 54.9299:0 54.93028:0 54.93067:1507 54.93106:2466 54.93144:2950 54.93183:2683 54.93221:1792 54.93267:0 54.93306:0 54.93344:0 54.93383:0 57.32509:0 57.3255:0 57.32591:0 57.32632:0 57.32673:1595 57.32714:2613 57.32756:3160 57.32797:2826 57.32838:1771 57.32891:0 57.32932:0 57.32973:0 57.33014:0 70.46246:0 70.46303:0 70.46358:0 70.46415…	PE(18:2(9Z,12Z)/20:1(11Z))	C43H80NO8P	Lipids and lipid-like molecules	Glycerophospholipids	HMDB0009098	C00350	-	3.85769e+06	4.63399e+06	3.89946e+06	4.52997e+06	3.37857e+06	3.55172e+06	3.98658e+06	3.40701e+06	3.41042e+06	4.89194e+06	3.11546e+06	5.55812e+06	3.44449e+06	4.64435e+06	3.62055e+06	3.47433e+06	4.1539e+06	3.77147e+06	4.02717e+06	2.63071e+06	5.56725e+06	4.71031e+06	4.07118e+06	3.64438e+06	2.26791e+06	8.55433e+06	4.34279e+06	2.6881e+06	1.92947e+06	2.09766e+06	3.40591e+06	2.93718e+06	2.31925e+06
neg-M769T446	768.551	7.43183	hmdb::PE(18:1(11Z)/20:2(11Z,14Z)); E20; true; HMDB0009033	768.554	[M-H]-	445.972	813.319	666.667	52.80501:0 52.80538:0 52.80574:0 52.8061:0 56.63292:0 56.63332:0 56.63372:0 56.63413:0 56.63453:1409 56.63494:2621 56.63534:3136 56.63575:2531 56.63615:1241 56.63665:0 56.63705:0 56.63745:0 56.63786:0 62.43274:0 62.43321:0 62.43367:0 62.43414:0 62.43461:1330 62.43508:2406 62.43555:3019 62.43601:2670 62.43648:1533 62.43698:0 62.43745:0 62.43791:0 62.43838:0 66.45473:0 66.45524:0 66.45575:0 66.4562…	PE(18:1(11Z)/20:2(11Z,14Z))	C43H80NO8P	Lipids and lipid-like molecules	Glycerophospholipids	HMDB0009033	C00350	-	2.97689e+06	3.42964e+06	3.06712e+06	3.1608e+06	3.65361e+06	3.32688e+06	3.07807e+06	3.16153e+06	3.26077e+06	3.02443e+06	3.35712e+06	3.42763e+06	3.09212e+06	3.13445e+06	3.19191e+06	3.04069e+06	3.36835e+06	3.17371e+06	3.4155e+06	1.73901e+06	2.86261e+06	2.45002e+06	3.17104e+06	3.34685e+06	2.39564e+06	3.75962e+06	2.94944e+06	2.55387e+06	6.9617e+06	2.21298e+06	2.86457e+06	3.82504e+06	4.12371e+06
neg-M769T506	768.553	8.43788	lipidblast::PE 38:3; PE(18:0/20:3); [M-H]-	768.554	[M-H]-	791.465	906.525	750	52.80499:0 52.80535:0 52.80571:0 52.80608:0 55.63072:0 55.63111:0 55.63151:0 55.6319:0 55.63229:1317 55.63269:2445 55.63308:2919 55.63347:2320 55.63387:1069 55.63433:0 55.63472:0 55.63512:0 55.63551:0 57.86312:0 57.86354:0 57.86396:0 57.86437:0 57.86479:1194 57.86521:2472 57.86562:3327 57.86604:3016 57.86646:1685 57.86691:0 57.86733:0 57.86775:0 57.86816:0 59.0107:0 59.01113:0 59.01156:0 59.01199…	PE 38:3; PE(18:0/20:3)	C43H80NO8P	Lipids and lipid-like molecules	Glycerophospholipids	-	C00350	LMGP02011202;LMGP02010913	2.38621e+07	2.38881e+07	2.3885e+07	2.38546e+07	2.38783e+07	2.38738e+07	2.38736e+07	2.38736e+07	2.38737e+07	2.38737e+07	2.38734e+07	2.38739e+07	2.38734e+07	2.38738e+07	2.38735e+07	2.38737e+07	2.38574e+07	2.3906e+07	2.38575e+07	1.70651e+07	3.19126e+07	2.11636e+07	2.81799e+07	4.80427e+07	1.21983e+07	5.51115e+07	7.1679e+07	2.44239e+07	1.50752e+07	1.30469e+07	2.10178e+07	1.33248e+07	1.43035e+07
neg-M771T493	770.568	8.21655	lipidblast::PE 38:2; PE(20:0/18:2); [M-H]-	770.568	[M-H]-	671.813	656.244	500	53.13482:0 53.13519:0 53.13556:0 53.13593:0 58.37448:0 58.3749:0 58.37532:0 58.37575:0 58.37617:1408 58.37659:2602 58.37701:3320 58.37744:3088 58.37786:2067 58.37838:0 58.3788:0 58.37923:0 58.37965:0 72.77147:0 72.77206:0 72.77264:0 72.77323:0 72.77382:1705 72.77441:2884 72.775:3348 72.77559:2809 72.77618:1597 72.77677:0 72.77737:0 72.77795:0 72.77854:0 75.05322:0 75.05383:0 75.05445:0 75.05507:0…	PE 38:2; PE(20:0/18:2)	C43H82NO8P	Lipids and lipid-like molecules	Glycerophospholipids	HMDB09225	C00350	LMGP02010669;LMGP02010125	1.81093e+07	1.80895e+07	1.74528e+07	1.69692e+07	1.86514e+07	1.83312e+07	1.7512e+07	1.80004e+07	1.84594e+07	1.68733e+07	1.64807e+07	1.87466e+07	1.65308e+07	1.70475e+07	1.96042e+07	1.88013e+07	1.78772e+07	1.81977e+07	1.6771e+07	1.14983e+07	1.48405e+07	1.32633e+07	2.61854e+07	1.92495e+07	1.34537e+07	2.29135e+07	2.40075e+07	1.42889e+07	2.04374e+07	1.14065e+07	1.44489e+07	1.92248e+07	2.22426e+07
neg-M771T522	770.57	8.70442	lipidblast::PE 38:2; PE(18:0/20:2); [M-H]-	770.569	[M-H]-	832.849	883.104	625	53.13473:0 53.1351:0 53.13546:0 53.13583:0 55.03817:0 55.03856:0 55.03894:0 55.03933:0 55.03971:1369 55.0401:2432 55.04049:2928 55.04088:2535 55.04126:1508 55.0417:0 55.04209:0 55.04247:0 55.04286:0 56.6499:0 56.6503:0 56.65071:0 56.65111:0 56.65152:1561 56.65192:2625 56.65232:3209 56.65273:2916 56.65313:1863 56.65373:0 56.65413:0 56.65454:0 56.65494:0 74.39841:0 74.39902:0 74.39963:0 74.40024:0 …	PE 38:2; PE(18:0/20:2)	C43H82NO8P	Lipids and lipid-like molecules	Glycerophospholipids	HMDB09000	C00350	LMGP02010124;LMGP02010882;LMGP02010122	4.55139e+06	5.07228e+06	3.3181e+06	3.09617e+06	4.75322e+06	5.39837e+06	3.31869e+06	6.75499e+06	3.66764e+06	3.5454e+06	5.02861e+06	3.63031e+06	5.21011e+06	5.50396e+06	3.87263e+06	3.97727e+06	4.35175e+06	4.16918e+06	3.8823e+06	4.20911e+06	4.54606e+06	4.51107e+06	5.54546e+06	8.66041e+06	3.73188e+06	6.16399e+06	7.45314e+06	4.0901e+06	3.77833e+06	4.5787e+06	3.66709e+06	3.01606e+06	4.40672e+06
neg-M772T334	771.564	5.57477	lipidblast::SM 36:3; SM(d14:3/22:0); [M+FA-H]-	771.564	[M+FA-H]-	627.922	870.788	800	53.1349:0 53.13527:0 53.13563:0 53.136:0 64.90368:0 64.90417:0 64.90467:0 64.90517:0 64.90566:1502 64.90616:2944 64.90665:3714 64.90715:3289 64.90765:1994 64.90809:0 64.90858:0 64.90908:0 64.90958:0 78.95276:0 78.95343:0 78.95409:0 78.95476:0 78.95542:1073 78.95609:5103 78.95676:32221 78.95742:113834 78.95808:204916 78.95875:279990 78.95941:231458 78.96008:139341 78.96075:55332 78.96141:18254 78.…	SM 36:3; SM(d14:3/22:0)	C41H79N2O6P	Lipids and lipid-like molecules	Sphingolipids	-	C00550	-	5.68494e+06	5.91948e+06	1.02668e+07	5.77766e+06	5.96251e+06	5.96179e+06	5.80177e+06	1.07995e+07	6.17627e+06	5.96349e+06	5.89185e+06	6.50266e+06	5.80394e+06	6.21751e+06	6.37621e+06	6.66123e+06	6.9912e+06	6.7156e+06	6.76268e+06	5.22201e+06	6.54691e+06	4.47047e+06	5.30923e+06	6.54534e+06	4.78897e+06	5.70618e+06	5.02901e+06	3.54171e+06	4.77745e+06	6.01381e+06	3.77506e+06	1.45677e+07	1.15299e+07
neg-M773T280	772.513	4.67115	lipidblast::PC 32:3; PC(14:0/18:3); [M+FA-H]-	772.515	[M+FA-H]-	562.6	835.936	444.445	53.13496:0 53.13533:0 53.1357:0 53.13606:0 78.25237:0 78.25302:0 78.25368:0 78.25433:0 78.25499:1704 78.25565:2841 78.2563:3349 78.25696:2845 78.25761:1614 78.25829:0 78.25895:0 78.25961:0 78.26026:0 78.9549:0 78.95556:0 78.95622:0 78.95689:0 78.95755:1649 78.95822:2893 78.95889:3442 78.95955:2853 78.96021:1507 78.96088:0 78.96155:0 78.96222:0 78.96288:0 79.16022:0 79.16088:0 79.16155:0 79.16222:…	PC 32:3; PC(14:0/18:3)	C40H74NO8P	Lipids and lipid-like molecules	Glycerophospholipids	HMDB07876	C00157	LMGP01011642;LMGP01010497;LMGP01011673;LMGP01011369	454791	465095	466247	455370	455985	462220	488073	453846	440038	461444	476116	474919	469773	431979	470716	447613	445660	451687	500377	208761	405861	393310	213417	1.00972e+06	253210	1.24084e+06	487241	178789	297684	285042	398785	495449	201637
neg-M773T493	772.574	8.21653	lipidblast::GlcCer[NS] 36:1; GlcCer[NS](d18:1/18:0); [M+FA-H]-	772.593	[M+FA-H]-	436.527	908.119	714.286	53.13476:0 53.13513:0 53.13549:0 53.13586:0 55.91037:0 55.91077:0 55.91116:0 55.91156:0 55.91196:1485 55.91235:2418 55.91275:2903 55.91315:2624 55.91354:1722 55.91409:0 55.91449:0 55.91489:0 55.91528:0 59.01034:0 59.01077:0 59.0112:0 59.01163:0 59.01206:1778 59.01249:7916 59.01292:21865 59.01335:37142 59.01378:47752 59.01421:37630 59.01464:22183 59.01507:7555 59.0155:1345 59.01591:0 59.01634:0 59…	GlcCer[NS] 36:1; GlcCer[NS](d18:1/18:0)	C42H81NO8	Lipids and lipid-like molecules	Sphingolipids	-	C01190	LMSP0501AA05	2.9893e+06	1.8983e+06	1.72323e+06	3.86085e+06	3.39255e+06	1.9712e+06	3.09097e+06	1.82166e+06	3.14226e+06	3.17496e+06	2.71284e+06	3.10096e+06	2.75956e+06	2.65973e+06	2.75868e+06	3.51208e+06	2.24989e+06	1.40873e+06	3.33157e+06	2.87073e+06	2.83889e+06	2.22333e+06	3.77639e+06	2.74955e+06	3.70134e+06	2.4752e+06	2.63657e+06	2.41047e+06	3.12286e+06	1.06108e+06	2.99465e+06	5.86635e+06	3.79503e+06
neg-M773T513	772.582	8.55767	hmdb::PE(18:0/20:1(11Z)); E10; true; HMDB0008999	772.582	[M-H]-	489.511	807.366	666.667	53.13498:0 53.13535:0 53.13571:0 53.13608:0 78.95422:0 78.95489:0 78.95556:0 78.95622:0 78.95689:1506 78.95755:3829 78.95822:6187 78.95889:6809 78.95955:5165 78.96021:2500 78.96088:0 78.96155:0 78.96222:0 78.96288:0 79.2197:0 79.22036:0 79.22103:0 79.2217:0 79.22237:1158 79.22304:2633 79.2237:3477 79.22437:3150 79.22504:2042 79.22575:0 79.22643:0 79.2271:0 79.22776:0 85.84196:0 85.84272:0 85.8434…	PE(18:0/20:1(11Z))	C43H84NO8P	Lipids and lipid-like molecules	Glycerophospholipids	HMDB0008999	C00350	-	3.02706e+06	3.56561e+06	2.9697e+06	3.47371e+06	2.97271e+06	3.40528e+06	3.32478e+06	2.9926e+06	3.23317e+06	2.85797e+06	3.20663e+06	2.93217e+06	3.24624e+06	3.46973e+06	3.06095e+06	3.43672e+06	3.49983e+06	2.75759e+06	3.28395e+06	1.78493e+06	3.10678e+06	3.27015e+06	3.99087e+06	5.75804e+06	3.99014e+06	4.37598e+06	5.61122e+06	2.34372e+06	4.70106e+06	3.14082e+06	2.86027e+06	3.55608e+06	5.7436e+06
neg-M773T495	772.593	8.25027	lipidblast::GlcCer[NS] 36:1; GlcCer[NS](d18:1/18:0); [M+FA-H]-	772.593	[M+FA-H]-	436.527	908.119	714.286	53.13476:0 53.13513:0 53.13549:0 53.13586:0 55.91037:0 55.91077:0 55.91116:0 55.91156:0 55.91196:1485 55.91235:2418 55.91275:2903 55.91315:2624 55.91354:1722 55.91409:0 55.91449:0 55.91489:0 55.91528:0 59.01034:0 59.01077:0 59.0112:0 59.01163:0 59.01206:1778 59.01249:7916 59.01292:21865 59.01335:37142 59.01378:47752 59.01421:37630 59.01464:22183 59.01507:7555 59.0155:1345 59.01591:0 59.01634:0 59…	GlcCer[NS] 36:1; GlcCer[NS](d18:1/18:0)	C42H81NO8	Lipids and lipid-like molecules	Sphingolipids	-	C01190	LMSP0501AA05	1.69971e+06	1.92276e+06	1.76489e+06	3.13632e+06	2.44222e+06	1.46196e+06	2.19541e+06	1.60915e+06	2.19814e+06	2.35509e+06	2.61026e+06	1.75241e+06	1.92607e+06	2.17477e+06	2.08918e+06	2.7668e+06	1.40095e+06	2.4452e+06	1.74142e+06	2.48097e+06	1.45478e+06	1.58734e+06	2.25298e+06	3.07395e+06	2.49997e+06	2.25873e+06	2.06546e+06	1.53856e+06	3.283e+06	925032	3.04154e+06	3.84377e+06	3.65779e+06
neg-M774T388	773.531	6.46482	lipidblast::PG 36:2; PG(18:1/18:1); [M-H]-	773.53	[M-H]-	809.274	837.161	500	53.13479:0 53.13515:0 53.13552:0 53.13589:0 56.94257:0 56.94298:0 56.94339:0 56.94379:0 56.9442:1201 56.94461:2665 56.94502:3539 56.94543:3156 56.94583:1834 56.94638:0 56.94678:0 56.94719:0 56.9476:0 72.72675:0 72.72734:0 72.72793:0 72.72852:0 72.72911:1472 72.7297:3064 72.73029:4079 72.73087:3769 72.73146:2334 72.7321:0 72.73269:0 72.73328:0 72.73387:0 78.95423:0 78.9549:0 78.95556:0 78.95622:0 …	PG 36:2; PG(18:1/18:1)	C42H79O10P	Lipids and lipid-like molecules	Glycerophospholipids	-	C00344	LMGP04010033;LMGP04010985	5.37989e+06	5.73295e+06	5.37706e+06	5.39867e+06	5.5296e+06	5.64883e+06	5.42514e+06	5.58268e+06	5.0744e+06	5.42565e+06	5.97331e+06	5.21463e+06	6.21864e+06	4.90764e+06	5.48277e+06	5.51216e+06	5.44955e+06	5.47848e+06	5.59629e+06	3.76027e+06	4.45014e+06	1.86897e+06	5.2278e+06	1.1404e+07	1.90723e+06	8.01568e+06	4.27096e+06	2.16663e+06	6.32936e+06	985487	8.30222e+06	2.81273e+06	2.91299e+06
neg-M774T457	773.532	7.6206	lipidblast::PG 36:2; PG(18:0/18:2); [M-H]-	773.533	[M-H]-	761.199	800.534	428.571	53.13469:0 53.13505:0 53.13542:0 53.13579:0 53.72616:0 53.72653:0 53.72691:0 53.72728:0 53.72765:1445 53.72803:2420 53.7284:2792 53.72878:2289 53.72915:1214 53.72958:0 53.72995:0 53.73033:0 53.7307:0 55.71896:0 55.71936:0 55.71975:0 55.72015:0 55.72054:870 55.72094:2273 55.72133:3213 55.72173:3049 55.72212:1998 55.72261:0 55.72301:0 55.7234:0 55.7238:0 60.42368:0 60.42413:0 60.42457:0 60.42502:0 …	PG 36:2; PG(18:0/18:2)	C42H79O10P	Lipids and lipid-like molecules	Glycerophospholipids	-	C00344	LMGP04010876;LMGP04010982	1.94639e+06	1.84386e+06	1.86533e+06	1.95916e+06	1.9471e+06	1.93396e+06	1.8454e+06	1.91852e+06	2.04394e+06	1.8286e+06	1.91692e+06	1.87089e+06	1.91114e+06	1.95975e+06	1.88174e+06	1.94816e+06	1.91552e+06	1.84649e+06	1.95413e+06	1.33259e+06	2.47171e+06	1.38055e+06	3.26103e+06	1.51066e+06	1.03801e+06	3.57492e+06	2.37396e+06	1.51881e+06	1.24118e+06	2.08927e+06	2.429e+06	1.55383e+06	2.43426e+06
neg-M774T428	773.579	7.14143	lipidblast::SM 36:2; SM(d18:2/18:0); [M+FA-H]-	773.58	[M+FA-H]-	582.271	876.246	1000	53.13493:0 53.1353:0 53.13567:0 53.13604:0 67.57587:0 67.5764:0 67.57693:0 67.57745:0 67.57798:1376 67.57851:2692 67.57903:3284 67.57956:2740 67.58009:1513 67.58061:0 67.58114:0 67.58167:0 67.58219:0 69.25215:0 69.2527:0 69.25324:0 69.25379:0 69.25434:1974 69.25488:3273 69.25543:3676 69.25598:2917 69.25652:1553 69.2572:0 69.25774:0 69.25829:0 69.25884:0 78.95099:0 78.95165:0 78.95232:0 78.95298:0…	SM 36:2; SM(d18:2/18:0)	C41H81N2O6P	Lipids and lipid-like molecules	Sphingolipids	-	C00550	LMSP03010050	1.50832e+07	1.61245e+07	1.57016e+07	1.55357e+07	1.60658e+07	1.58927e+07	1.5369e+07	1.5872e+07	1.45756e+07	1.59662e+07	1.60288e+07	1.49969e+07	1.60687e+07	1.83998e+07	1.52114e+07	1.52976e+07	1.64329e+07	1.45947e+07	1.52239e+07	1.75242e+07	1.37675e+07	1.63133e+07	2.01042e+07	1.64131e+07	1.43719e+07	1.46464e+07	1.98899e+07	1.13103e+07	1.35796e+07	1.71365e+07	1.17988e+07	1.6346e+07	1.61866e+07
neg-M774T412	773.579	6.87098	lipidblast::SM 36:2; SM(d18:2/18:0); [M+FA-H]-	773.58	[M+FA-H]-	592.862	877.014	1000	53.13477:0 53.13514:0 53.1355:0 53.13587:0 56.46233:0 56.46274:0 56.46314:0 56.46354:0 56.46394:4818 56.46435:9745 56.46475:12357 56.46515:11180 56.46555:7331 56.46599:0 56.4664:0 56.4668:0 56.4672:0 57.70274:0 57.70316:0 57.70358:0 57.70399:0 57.70441:7637 57.70482:10844 57.70524:11885 57.70565:9694 57.70607:5352 57.70651:0 57.70693:0 57.70734:0 57.70776:0 59.87028:0 59.87072:0 59.87115:0 59.871…	SM 36:2; SM(d18:2/18:0)	C41H81N2O6P	Lipids and lipid-like molecules	Sphingolipids	-	C00550	LMSP03010050	1.37174e+08	1.38662e+08	1.34009e+08	1.3821e+08	1.36238e+08	1.37217e+08	1.37077e+08	1.35835e+08	1.364e+08	1.40281e+08	1.34038e+08	1.37804e+08	1.36466e+08	1.36705e+08	1.36578e+08	1.38267e+08	1.36989e+08	1.34921e+08	1.37996e+08	1.41752e+08	1.09299e+08	1.34082e+08	1.54765e+08	1.22709e+08	1.28305e+08	1.48837e+08	1.54911e+08	1.08789e+08	1.20514e+08	1.67241e+08	1.00323e+08	1.74299e+08	1.42984e+08
neg-M775T335	774.527	5.58648	lipidblast::PC 32:2; PC(14:0/18:2); [M+FA-H]-	774.527	[M+FA-H]-	643.856	883.236	888.889	53.46515:0 53.46552:0 53.46589:0 53.46626:0 66.21186:0 66.21237:0 66.21288:0 66.21339:0 66.21391:1840 66.21442:3830 66.21493:4873 66.21544:4111 66.21595:2149 66.21651:0 66.21703:0 66.21754:0 66.21805:0 69.80635:0 69.80691:0 69.80746:0 69.80801:0 69.80856:0 69.80912:0 69.80967:0 69.81023:0 69.81078:0 69.81133:0 69.81187:0 69.81242:0 69.81298:0 69.81353:0 72.96791:0 72.9685:0 72.96909:0 72.96968:0 …	PC 32:2; PC(14:0/18:2)	C40H76NO8P	Lipids and lipid-like molecules	Glycerophospholipids	HMDB07874	C00157	LMGP01011616;LMGP01010496;LMGP01010494	3.49263e+07	3.52162e+07	3.38544e+07	3.43381e+07	3.4658e+07	3.61041e+07	3.38088e+07	3.56264e+07	3.48722e+07	3.58375e+07	3.38906e+07	3.48727e+07	3.23156e+07	3.46385e+07	3.62518e+07	3.50297e+07	3.56637e+07	3.47331e+07	3.3906e+07	1.30718e+07	3.35795e+07	3.13643e+07	2.16051e+07	6.68873e+07	1.75816e+07	9.82701e+07	3.67315e+07	1.77784e+07	2.48501e+07	2.13432e+07	2.59454e+07	5.15965e+07	2.13629e+07
[truncated: 1,144 more rows]
[truncated: 129 more columns]

## Sheet: Supplemenatry Table S3
Level1	Level2	Pathway	Pathway ID	NumFeature	NumCompound	Background	Pvalue	FDR	Compound	CompoundID	Feature
[truncated: 20 more rows]

## Sheet: Supplemenatry Table S4
ID	Metabolite	class	polarity	pv.Type	pv.surgery	pv.type_surg	pdj.Type	pdj.surgery	pdj.type_surg
M667T720	18:2 Cholesteryl ester	Sterol Lipids	POS	2.38246e-15	2.13917e-06	0.0573841	3.67613e-12	1.31503e-05	0.999965
M671T720	18:0 Cholesteryl ester	Sterol Lipids	POS	1.42497e-14	4.65541e-06	0.311766	1.09936e-11	2.59325e-05	0.999965
M884T702	TG 52:1; TG(16:0/18:0/18:1)	Glycerolipids	POS	6.81682e-09	0.00412428	0.101326	3.50612e-06	0.00994338	0.999965
[truncated: 40 more rows]
